# Supplementary material for: A Novel Bi-Directional Channel for Nutrient Uptake across Mycobacterial Outer Envelope
Source: Microorganisms. 2024 Sep 4;12(9):1827. doi: 10.3390/microorganisms12091827 (PMC11434571; doi:10.3390/microorganisms12091827)
Supplement: Supplementary file 1 [file microorganisms-12-01827-s001.zip]

Archive with 10 entries (9 files):
- microorganisms-3112793-supplementary-V3/
- __MACOSX/._microorganisms-3112793-supplementary-V3
- microorganisms-3112793-supplementary-V3/.DS_Store
- __MACOSX/microorganisms-3112793-supplementary-V3/._.DS_Store
- microorganisms-3112793-supplementary-V3/Data_S1. DEGs between WT and mstime knock-out strains.xlsx
- __MACOSX/microorganisms-3112793-supplementary-V3/._Data_S1. DEGs between WT and mstime knock-out strains.xlsx
- microorganisms-3112793-supplementary-V3/Data_S2. mass spectrometry result of SDS-PAGE band.xlsx
- __MACOSX/microorganisms-3112793-supplementary-V3/._Data_S2. mass spectrometry result of SDS-PAGE band.xlsx
- microorganisms-3112793-supplementary-V3/Supplementary materials.pdf
- __MACOSX/microorganisms-3112793-supplementary-V3/._Supplementary materials.pdf
