# Supplementary material for: A Novel Bi-Directional Channel for Nutrient Uptake across Mycobacterial Outer Envelope
Source: Microorganisms. 2024 Sep 4;12(9):1827. doi: 10.3390/microorganisms12091827 (PMC11434571; doi:10.3390/microorganisms12091827)
Supplement: Supplementary file 1 [file microorganisms-12-01827-s001.zip › microorganisms-3112793-supplementary-V3/Data_S1. DEGs between WT and mstime knock-out strains.xlsx]

## Sheet: KO vs WT
Gene id	MeanTPM (KO)	MeanTPM (WT)	log2FoldChange	pValue	adjust pValue	result	Name	Des.	GO	KEGG	COG
MSMEG_1710	168.437	2.99667	5.8127	1.17717e-143	5.49232e-141	up	MSMEG_1710	ribose transporter permease RbsC	GO:0016021;GO:0015407;GO:0015757;GO:0050782;GO:0005886	-	COG4158-Predicted ABC-type sugar transport system, permease component[GR]
MSMEG_2172	96.1633	1.82667	5.7182	6.42015e-100	1.61294e-97	up	MSMEG_2172	dicarboxylate-carrier protein	GO:0016021;GO:0055085	-	-
MSMEG_1713	310.647	6.99	5.47384	2.26966e-140	9.2659e-138	up	araB	ribulokinase	GO:0019569;GO:0008741;GO:0005524	K00853-ko00040 Pentose and glucuronate interconversions	COG1069-Ribulose kinase[GC]
MSMEG_5575	423.367	12.2833	5.10713	4.37296e-162	2.59674e-159	up	MSMEG_5575	repressor	GO:0003700;GO:0030246;GO:0016987;GO:0006352;GO:0003677;GO:0042802	-	COG2390-Transcriptional regulator, contains sigma factor-related N-terminal domain[K]
MSMEG_1709	149.937	4.46	5.07117	5.77931e-125	1.88752e-122	up	MSMEG_1709	ABC transporter	GO:0005215;GO:0016021;GO:0015757;GO:0050782;GO:0005886	-	COG4214-ABC-type xylose transport system, permease component[G]
MSMEG_1715	268.32	8.35667	5.00488	4.77015e-233	1.55793e-229	up	araA	L-arabinose isomerase	GO:0005737;GO:0019569;GO:0030145;GO:0008733	K01804-ko00040 Pentose and glucuronate interconversions	COG2160-L-arabinose isomerase[G]
MSMEG_5574	1057.71	33.8433	4.96593	1.27774e-161	6.95518e-159	up	MSMEG_5574	substrate binding protein	GO:0005215;GO:0008643;GO:0005886	K10227-ko02010 ABC transporters	COG1653-ABC-type sugar transport system, periplasmic component[G]
MSMEG_1711	313.053	10.2467	4.93318	5.24561e-245	3.42643e-241	up	MSMEG_1711	ABC transporter ATP-binding protein	GO:0006810;GO:0016887;GO:0005524	-	COG1129-ABC-type sugar transport system, ATPase component[G]
MSMEG_1712	465.363	15.5433	4.90399	5.4666e-129	1.98377e-126	up	MSMEG_1712	ABC transporter periplasmic protein	GO:0016021;GO:0005886;GO:0030288;GO:0015145;GO:0005534;GO:0015757	-	COG1879-ABC-type sugar transport system, periplasmic component[G]
MSMEG_1714	240.753	8.40333	4.84045	2.61454e-125	8.98852e-123	up	MSMEG_1714	L-ribulose-5-phosphate 4-epimerase	GO:0019854;GO:0008270;GO:0008742	K03077-ko00053 Ascorbate and aldarate metabolism	COG0235-Ribulose-5-phosphate 4-epimerase and related epimerases and aldolases[G]
MSMEG_5573	632.573	22.82	4.79286	6.75588e-224	1.47098e-220	up	MSMEG_5573	sugar ABC transporter permease	GO:0016021;GO:0006810;GO:0005886	K10228-ko02010 ABC transporters	COG1175-ABC-type sugar transport systems, permease components[G]
MSMEG_2022	57.4733	2.26333	4.66637	3.69244e-67	6.89115e-65	up	MSMEG_2022	GntT protein	GO:0015293;GO:0015128;GO:0005215;GO:0016021;GO:0005887;GO:0055085	-	COG2610-H+/gluconate symporter and related permeases[GE]
MSMEG_2239	1.29333	0.0533333	4.59991	0.00179599	0.00671133	up	MSMEG_2239	TetR family transcriptional regulator	GO:0045892;GO:0006351;GO:0003677	-	-
MSMEG_0419	42.8033	1.85333	4.52953	1.73589e-52	2.51974e-50	up	MSMEG_0419	integral membrane protein	GO:0016021	-	-
MSMEG_2023	30.8367	1.34333	4.52076	3.37724e-36	2.69026e-34	up	MSMEG_2023	CAIB/BAIF family protein	GO:0003824;GO:0043427;GO:0008410	-	COG1804-Predicted acyl-CoA transferases/carnitine dehydratase[C]
MSMEG_5572	563.287	26.4567	4.41217	1.28342e-197	1.67666e-194	up	MSMEG_5572	sugar ABC transporter permease	GO:0016021;GO:0006810;GO:0005886	K10229-ko02010 ABC transporters	COG0395-ABC-type sugar transport system, permease component[G]
MSMEG_5571	629.723	31.0633	4.34143	6.5008e-186	6.06618e-183	up	MSMEG_5571	ABC transporter ATP-binding protein	GO:0043190;GO:0016820;GO:0015430;GO:0001407;GO:0008643;GO:0016887;GO:0005524	K10112-ko02010 ABC transporters	COG3839-ABC-type sugar transport systems, ATPase components[G]
MSMEG_2061	7.29	0.406667	4.164	8.46184e-11	1.18357e-09	up	MSMEG_2061	NADH dehydrogenase subunit C	GO:0008137;GO:0048038;GO:0006810;GO:0005886	K00332-ko00190 Oxidative phosphorylation	COG0852-NADH:ubiquinone oxidoreductase 27 kD subunit[C]
MSMEG_1704	536.163	31.0233	4.11125	4.061e-178	2.65264e-175	up	MSMEG_1704	ABC transporter	GO:0042597;GO:0006935;GO:0015407	K10546-ko02010 ABC transporters	COG4213-ABC-type xylose transport system, periplasmic component[G]
MSMEG_1705	256	15.05	4.08831	7.99077e-180	5.79953e-177	up	MSMEG_1705	D-xylose transport ATP-binding protein XylG	GO:0015407;GO:0005524;GO:0005886	K10548-ko02010 ABC transporters	COG1129-ABC-type sugar transport system, ATPase component[G]
MSMEG_6242	280.843	16.6967	4.07213	2.76896e-147	1.39129e-144	up	MSMEG_6242	alcohol dehydrogenase	GO:0070402;GO:0000287;GO:0004022;GO:0008270;GO:0015946;GO:0047516;GO:0046872;GO:0016491	-	COG1454-Alcohol dehydrogenase, class IV[C]
MSMEG_6527	1.18333	0.08	3.88671	0.00554289	0.0175929	up	MSMEG_6527	TetR family transcriptional regulator	GO:0006355;GO:0006351;GO:0003677	-	-
MSMEG_5576	548.273	37.1133	3.88489	7.11924e-54	1.08146e-51	up	MSMEG_5576	D-mannonate oxidoreductase	GO:0050662;GO:0050086	K00045-ko00051 Fructose and mannose metabolism	COG0246-Mannitol-1-phosphate/altronate dehydrogenases[G]
MSMEG_1543	981.957	67.8233	3.85581	1.02984e-217	1.68173e-214	up	MSMEG_1543	eptc-inducible aldehyde dehydrogenase	GO:0004029	K00138-ko00620 Pyruvate metabolism;ko00010 Glycolysis / Gluconeogenesis	COG1012-NAD-dependent aldehyde dehydrogenases[C]
MSMEG_6494	1.50667	0.106667	3.82018	0.00136761	0.00527967	up	MSMEG_6494	nitrate/sulfonate/bicarbonate ABC transporter inner membrane protein	GO:0016021;GO:0006810;GO:0042959;GO:0042918;GO:0005886	-	COG0600-ABC-type nitrate/sulfonate/bicarbonate transport system, permease component[P]
MSMEG_5022	431.15	31.8967	3.75671	8.33761e-141	3.63075e-138	up	MSMEG_5022	flavin-containing monooxygenase FMO	GO:0004497;GO:0050660;GO:0103075;GO:0004499;GO:0050661;GO:0033767;GO:0009851;GO:0055114	-	COG2072-Predicted flavoprotein involved in K+ transport[P]
MSMEG_6241	104.093	7.78	3.74196	5.51309e-89	1.33376e-86	up	MSMEG_6241	ATPase AAA	GO:0016887;GO:0005524	-	COG0714-MoxR-like ATPases[R]
MSMEG_5347	5.21	0.413333	3.65591	5.65227e-13	1.04295e-11	up	MSMEG_5347	transporter major facilitator family protein	GO:0005215;GO:0016021;GO:0055085;GO:0005886	-	-
MSMEG_2024	19.0733	1.52333	3.64625	1.31299e-29	7.72653e-28	up	MSMEG_2024	hydroxymethylglutaryl-CoA lyase	GO:0046912;GO:0004419;GO:0016740;GO:0019752;GO:0016833;GO:0009436;GO:0043427;GO:0046872	K01655-ko00300 Lysine biosynthesis;ko01230 Biosynthesis of amino acids;ko00620 Pyruvate metabolism;ko01210 2-Oxocarboxylic acid metabolism	COG0119-Isopropylmalate/homocitrate/citramalate synthases[E]
MSMEG_1706	159.853	12.8	3.64253	2.59089e-121	8.05889e-119	up	MSMEG_1706	xylose transporter permease XylH	GO:0016021;GO:0015407;GO:0015145;GO:0005886	K10547-ko02010 ABC transporters	COG4214-ABC-type xylose transport system, permease component[G]
MSMEG_0417	28.68	2.34333	3.61341	9.35207e-35	7.10322e-33	up	MSMEG_0417	fumarate reductase iron-sulfur subunit	GO:0051539;GO:0051537;GO:0006099;GO:0009055;GO:0046872;GO:0016491	K00240-ko00720 Carbon fixation pathways in prokaryotes;ko00650 Butanoate metabolism;ko00020 Citrate cycle (TCA cycle);ko01200 Carbon metabolism;ko00190 Oxidative phosphorylation	COG0479-Succinate dehydrogenase/fumarate reductase, Fe-S protein subunit[C]
MSMEG_0130	20.33	1.69667	3.58284	1.10564e-22	4.40369e-21	up	MSMEG_0130	GntR family transcriptional regulator	GO:0003700;GO:0045892;GO:0006351;GO:0003677	-	COG1802-Transcriptional regulators[K]
MSMEG_0420	95.4633	8.08	3.56252	5.22403e-33	3.63015e-31	up	MSMEG_0420	hypothetical protein	-	-	-
MSMEG_6239	109.127	9.53333	3.51688	1.51064e-60	2.59671e-58	up	MSMEG_6239	1,3-propanediol dehydrogenase	GO:0046872;GO:0008743;GO:0004022;GO:0047516	K13954-ko00626 Naphthalene degradation;ko00071 Fatty acid degradation;ko00010 Glycolysis / Gluconeogenesis;ko00625 Chloroalkane and chloroalkene degradation;ko01220 Degradation of aromatic compounds;ko00350 Tyrosine metabolism	COG1454-Alcohol dehydrogenase, class IV[C]
MSMEG_1972	75.3533	6.70667	3.49	5.57543e-68	1.07114e-65	up	MSMEG_1972	methane monooxygenase component C	GO:0015049;GO:0006730;GO:0051537;GO:0008860;GO:0015050;GO:0015947;GO:0046872;GO:0055114;GO:0009055	K00523-ko00520 Amino sugar and nucleotide sugar metabolism	COG1018-Flavodoxin reductases (ferredoxin-NADPH reductases) family 1[C]
MSMEG_6240	27.9733	2.51	3.47829	2.1727e-52	3.08524e-50	up	MSMEG_6240	hypothetical protein	-	-	COG3552-Protein containing von Willebrand factor type A (vWA) domain[R]
MSMEG_5656	324.727	30.3667	3.41867	2.45376e-30	1.48407e-28	up	hisD	histidinol dehydrogenase	GO:0051287;GO:0000105;GO:0004399;GO:0008270	K00013-ko01230 Biosynthesis of amino acids;ko00340 Histidine metabolism	COG0141-Histidinol dehydrogenase[E]
MSMEG_0331	9.68667	0.916667	3.40153	4.59468e-18	1.37672e-16	up	MSMEG_0331	LuxR family transcriptional regulator	GO:0008984;GO:0000160;GO:0005622;GO:0006355;GO:0006351;GO:0003677	-	COG2771-DNA-binding HTH domain-containing proteins[K]
MSMEG_1177	30.83	2.92667	3.397	4.7543e-55	7.39407e-53	up	MSMEG_1177	cytosine/purines uracil thiamine allantoin permease	GO:0005215;GO:0016021;GO:0055085;GO:0005886	-	COG1457-Purine-cytosine permease and related proteins[F]
MSMEG_1374	35.6033	3.39333	3.39124	5.41792e-20	1.84322e-18	up	MSMEG_1374	ribose ABC transporter periplasmic binding protein	GO:0006935;GO:0016021;GO:0016020;GO:0005886;GO:0030288;GO:0015145	K10439-ko02010 ABC transporters;ko02030 Bacterial chemotaxis	COG1879-ABC-type sugar transport system, periplasmic component[G]
MSMEG_4640	90.5067	8.88667	3.34831	6.77908e-44	7.14209e-42	up	MSMEG_4640	hypothetical protein	GO:0016787;GO:0005576	-	-
MSMEG_1373	6.28333	0.623333	3.33345	3.56437e-13	6.69037e-12	up	MSMEG_1373	ribose/xylose/arabinose/galactoside ABC-type transport systems, permeases	GO:0005215;GO:0016021;GO:0015145;GO:0005886	K10440-ko02010 ABC transporters	COG4158-Predicted ABC-type sugar transport system, permease component[R]
MSMEG_1544	335.04	33.2533	3.33276	5.78819e-105	1.51234e-102	up	MSMEG_1544	PduO protein	-	-	COG3193-Uncharacterized protein, possibly involved in utilization of glycolate and propanediol[R]
MSMEG_1971	167.633	16.6767	3.32941	6.26796e-120	1.86101e-117	up	MSMEG_1971	propane monooxygenase hydroxylase large subunit	GO:0015049;GO:0006730;GO:0006725;GO:0015050;GO:0015947;GO:0046872;GO:0055114	-	-
MSMEG_1326	5.93333	0.6	3.30581	0.00704323	0.0215184	up	MSMEG_1326	hypothetical protein	GO:0016021	-	-
MSMEG_1546	1220.04	124.91	3.28797	2.94385e-181	2.40366e-178	up	MSMEG_1546	coenzyme B12-dependent glycerol dehydrogenase small subunit	GO:0031419;GO:0046405;GO:0051144;GO:0050215	K13920-ko00640 Propanoate metabolism	COG4910-Propanediol dehydratase, small subunit[Q]
MSMEG_2056	8.64333	0.886667	3.28512	1.13532e-18	3.53137e-17	up	nuoH	NADH dehydrogenase subunit H	GO:0016655;GO:0016021;GO:0048038;GO:0005886	K00337-ko00190 Oxidative phosphorylation	COG1005-NADH:ubiquinone oxidoreductase subunit 1 (chain H)[C]
MSMEG_1547	880.16	93.6367	3.23262	9.28072e-138	3.56598e-135	up	MSMEG_1547	glycerol dehydratase large subunit	GO:0031419;GO:0046405;GO:0006071;GO:0008152;GO:0050215	K01699-ko00640 Propanoate metabolism	COG4909-Propanediol dehydratase, large subunit[Q]
MSMEG_0418	23.9433	2.55	3.23105	2.57296e-48	3.11232e-46	up	sdhA	succinate dehydrogenase flavoprotein subunit	GO:0005737;GO:0016627;GO:0006106;GO:0050660;GO:0016491	K00239-ko00020 Citrate cycle (TCA cycle);ko00190 Oxidative phosphorylation;ko01200 Carbon metabolism;ko05134 Legionellosis;ko00720 Carbon fixation pathways in prokaryotes;ko00650 Butanoate metabolism	COG1053-Succinate dehydrogenase/fumarate reductase, flavoprotein subunit[C]
MSMEG_0275	1.24	0.133333	3.21723	0.015394	0.0415511	up	MSMEG_0275	microcompartments protein family protein	-	-	-
MSMEG_1548	1412.95	154.687	3.19129	5.15269e-190	5.60956e-187	up	MSMEG_1548	propanediol utilization: dehydratase, medium subunit	GO:0031419;GO:0051144;GO:0050215	K13919-ko00640 Propanoate metabolism	-
MSMEG_5348	2.87333	0.316667	3.18169	8.33151e-09	8.73538e-08	up	MSMEG_5348	medium-chain fatty acid-CoA ligase	GO:0004321;GO:0004467;GO:0008152;GO:0046872;GO:0016874;GO:0005524	-	COG0318-Acyl-CoA synthetases (AMP-forming)/AMP-acid ligases II[IQ]
MSMEG_2171	49.57	5.46667	3.18073	7.04215e-08	6.39768e-07	up	MSMEG_2171	L-carnitine dehydratase/bile acid-inducible protein F	GO:0033608;GO:0005739;GO:0047369	-	COG1804-Predicted acyl-CoA transferases/carnitine dehydratase[C]
MSMEG_1392	5.21667	0.58	3.169	1.79235e-11	2.7101e-10	up	MSMEG_1392	alcohol dehydrogenase	GO:0046872;GO:0008743;GO:0004022	K00048-ko00640 Propanoate metabolism;ko00630 Glyoxylate and dicarboxylate metabolism	COG1454-Alcohol dehydrogenase, class IV[C]
MSMEG_5653	134.2	15.0067	3.16071	1.60528e-39	1.47686e-37	up	MSMEG_5653	cytosine/purines uracil thiamine allantoin permease	GO:0005215;GO:0016021;GO:0055085;GO:0005886	-	COG1457-Purine-cytosine permease and related proteins[F]
MSMEG_6179	211.4	23.8833	3.1459	5.13124e-112	1.45727e-109	up	MSMEG_6179	acetyl-coenzyme A synthetase	GO:0003987;GO:0016208;GO:0019427;GO:0005524;GO:0046872	K01895-ko00620 Pyruvate metabolism;ko00010 Glycolysis / Gluconeogenesis;ko00640 Propanoate metabolism;ko01200 Carbon metabolism;ko00720 Carbon fixation pathways in prokaryotes;ko00680 Methane metabolism	COG0365-Acyl-coenzyme A synthetases/AMP-(fatty) acid ligases[I]
MSMEG_4173	1.97	0.223333	3.14093	0.0093774	0.0274555	up	MSMEG_4173	MaoC family protein	GO:0006633;GO:0005835;GO:0004312;GO:0003859;GO:0046487;GO:0055114	-	COG2030-Acyl dehydratase[I]
MSMEG_4658	307.32	35.66	3.10736	1.16244e-72	2.44938e-70	up	MSMEG_4658	sugar ABC transporter substrate-binding protein	GO:0030246;GO:0071322;GO:0008643;GO:0009758;GO:0005886	-	COG1879-ABC-type sugar transport system, periplasmic component[G]
MSMEG_5577	170.37	19.8467	3.1017	3.33216e-53	4.94674e-51	up	MSMEG_5577	fructokinase	GO:0008865;GO:0005524	K00847-ko00500 Starch and sucrose metabolism;ko00520 Amino sugar and nucleotide sugar metabolism;ko00051 Fructose and mannose metabolism	COG0524-Sugar kinases, ribokinase family[G]
MSMEG_1974	116.563	13.63	3.09626	1.00581e-40	9.66171e-39	up	MSMEG_1974	propane monooxygenase coupling protein	GO:0004497;GO:0006725	-	-
MSMEG_6115	3.23333	0.38	3.08895	3.0049e-06	2.11966e-05	up	MSMEG_6115	phosphoglycerate dehydrogenase	GO:0006564;GO:0016618;GO:0051287;GO:0005829;GO:0004617;GO:0030267;GO:0016597;GO:0008465	-	COG0111-Phosphoglycerate dehydrogenase and related dehydrogenases[HE]
MSMEG_5655	241.163	28.95	3.05838	2.78642e-27	1.50421e-25	up	MSMEG_5655	carbon-nitrogen hydrolase	GO:0000257;GO:0016810;GO:0006807;GO:0016746	-	COG0388-Predicted amidohydrolase[R]
MSMEG_2259	102.47	12.4833	3.03713	3.50768e-77	7.90074e-75	up	MSMEG_2259	carbon starvation protein A	GO:0016021;GO:0031669;GO:0009267;GO:0005887	-	COG1966-Carbon starvation protein, predicted membrane protein[T]
MSMEG_1372	10.5867	1.3	3.02566	2.13198e-12	3.64558e-11	up	MSMEG_1372	ABC transporter ATP-binding protein	GO:0015407;GO:0005524;GO:0005886	-	COG1129-ABC-type sugar transport system, ATPase component[G]
MSMEG_1371	4.66667	0.576667	3.01658	2.48401e-09	2.85661e-08	up	MSMEG_1371	Mannose-6-phosphate isomerase	GO:0005975;GO:0004476;GO:0008270	K01809-ko00520 Amino sugar and nucleotide sugar metabolism;ko00051 Fructose and mannose metabolism	COG1482-Phosphomannose isomerase[G]
MSMEG_6021	13.59	1.69333	3.00461	1.1204e-24	5.04723e-23	up	xylA	xylose isomerase	GO:0005737;GO:0009045;GO:0000287;GO:0006098;GO:0042732	K01805-ko00040 Pentose and glucuronate interconversions;ko00051 Fructose and mannose metabolism	COG2115-Xylose isomerase[G]
MSMEG_1624	19.8967	2.50667	2.98868	2.42976e-24	1.07967e-22	up	MSMEG_1624	universal stress protein family protein	GO:0006950	-	-
MSMEG_0088	20	2.58333	2.95269	6.4725e-38	5.3517e-36	up	ptsI	phosphoenolpyruvate-protein phosphotransferase	GO:0005737;GO:0009401;GO:0016301;GO:0008965;GO:0046872	K08483-ko02060 Phosphotransferase system (PTS)	COG1080-Phosphoenolpyruvate-protein kinase (PTS system EI component in bacteria)[G]
MSMEG_5298	1054.19	136.81	2.94589	4.50846e-71	9.2029e-69	up	MSMEG_5298	hypothetical protein	-	-	-
MSMEG_4657	115.997	15.1	2.94146	1.19087e-50	1.62058e-48	up	MSMEG_4657	ABC transporter	GO:0005215;GO:0016021;GO:0015145;GO:0005886	-	COG1172-Ribose/xylose/arabinose/galactoside ABC-type transport systems, permease components[G]
MSMEG_6535	37.7733	4.93667	2.93576	5.81948e-32	3.83968e-30	up	fusA	elongation factor G	GO:0003746;GO:0003924;GO:0005525	-	COG0480-Translation elongation factors (GTPases)[J]
MSMEG_2486	50.1467	6.69	2.90608	4.10892e-18	1.23684e-16	up	MSMEG_2486	major facilitator superfamily protein	GO:0016021;GO:0022857;GO:0015293;GO:0005886	-	-
MSMEG_0699	322.407	43.37	2.89411	1.25369e-107	3.41212e-105	up	MSMEG_0699	hypothetical protein	-	-	COG0443-Molecular chaperone[O]
MSMEG_0330	14.75	1.99667	2.88505	2.96385e-23	1.24902e-21	up	MSMEG_0330	LuxR family transcriptional regulator	GO:1900190;GO:0008984;GO:0003677;GO:0006355;GO:0006351;GO:0005886;GO:0000986;GO:2000144	-	COG2197-Response regulator containing a CheY-like receiver domain and an HTH DNA-binding domain[TK]
MSMEG_2258	51.1367	6.95667	2.87789	3.88609e-16	9.80075e-15	up	MSMEG_2258	hypothetical protein	-	-	-
MSMEG_4171	10.46	1.42667	2.87416	2.64417e-16	6.7205e-15	up	MSMEG_4171	ribose transporter permease RbsC	GO:0016021;GO:0015407;GO:0015145;GO:0005886	K10440-ko02010 ABC transporters	COG4158-Predicted ABC-type sugar transport system, permease component[R]
MSMEG_3095	31.2633	4.29667	2.86318	5.59268e-32	3.72769e-30	up	MSMEG_3095	D-ribose-binding periplasmic protein	GO:0016021;GO:0015407;GO:0015145;GO:0005886	K10439-ko02010 ABC transporters;ko02030 Bacterial chemotaxis	COG1879-ABC-type sugar transport system, periplasmic component[G]
MSMEG_1495	76.5167	10.6367	2.84673	3.31433e-18	1.00694e-16	up	MSMEG_1495	HAD-superfamily hydrolase	GO:0016787;GO:0008152	-	COG0637-Predicted phosphatase/phosphohexomutase[R]
MSMEG_3093	10.6933	1.51333	2.82091	1.40673e-19	4.68815e-18	up	MSMEG_3093	sugar kinase	GO:0016773;GO:0008741;GO:0016301;GO:0005975	-	COG1069-Ribulose kinase[C]
MSMEG_1975	113.08	16.0333	2.8182	6.56534e-49	8.24708e-47	up	MSMEG_1975	amidohydrolase	GO:0016787	-	COG2159-Predicted metal-dependent hydrolase of the TIM-barrel fold[R]
MSMEG_1625	12.6	1.80333	2.80469	4.4759e-26	2.16567e-24	up	MSMEG_1625	amino acid transporter	GO:0015295;GO:0015297;GO:0016021;GO:0015847;GO:0015489;GO:0009447;GO:0006974;GO:0015179;GO:0005887;GO:0005886;GO:0015171	-	COG0531-Amino acid transporters[E]
MSMEG_1370	4.43	0.636667	2.7987	5.1789e-08	4.80519e-07	up	MSMEG_1370	2-deoxy-scyllo-inosamine dehydrogenase	GO:0005975;GO:0052677;GO:0009405;GO:0008270;GO:0033709;GO:0042995;GO:0055114;GO:0016491	K00008-ko00040 Pentose and glucuronate interconversions;ko00051 Fructose and mannose metabolism	COG1064-Zn-dependent alcohol dehydrogenases[R]
MSMEG_2169	19.22	2.81	2.77397	2.85848e-22	1.12479e-20	up	accD	acetyl-CoA carboxylase, carboxyl transferase subunit beta	GO:0006633;GO:0009317;GO:0003989;GO:0016740;GO:0005886;GO:0071768;GO:0005524	K01963-ko00620 Pyruvate metabolism;ko00253 Tetracycline biosynthesis;ko00640 Propanoate metabolism;ko01200 Carbon metabolism;ko00720 Carbon fixation pathways in prokaryotes;ko01212 Fatty acid metabolism;ko00061 Fatty acid biosynthesis	COG0777-Acetyl-CoA carboxylase beta subunit[I]
MSMEG_6238	35.03	5.15	2.76595	5.19097e-34	3.80982e-32	up	MSMEG_6238	two-component system sensor kinase	GO:0000155;GO:0016021;GO:0005886;GO:0005524;GO:0005622	-	COG4585-Signal transduction histidine kinase[T]
MSMEG_3008	58.9	8.96	2.7167	1.86519e-69	3.69195e-67	up	MSMEG_3008	sigma 54 type regulator	GO:0043565;GO:0000160;GO:0005622;GO:0006355;GO:0006351;GO:0005524	-	COG1221-Transcriptional regulators containing an AAA-type ATPase domain and a DNA-binding domain[KT]
MSMEG_1550	94.0267	14.8433	2.66325	3.1375e-29	1.79773e-27	up	MSMEG_1550	PduH protein	-	-	-
MSMEG_0131	21.3567	3.37667	2.66101	1.65208e-33	1.18586e-31	up	MSMEG_0131	long-chain-fatty-acid--CoA ligase	GO:0008756;GO:0003824;GO:0009234;GO:0008152;GO:0005524	-	COG0318-Acyl-CoA synthetases (AMP-forming)/AMP-acid ligases II[IQ]
MSMEG_2058	10.6467	1.68333	2.66101	2.2796e-17	6.44605e-16	up	nuoF	NADH-quinone oxidoreductase subunit F	GO:0048038;GO:0051539;GO:0008137;GO:0010181;GO:0009060;GO:0051287;GO:0046872	K00335-ko00190 Oxidative phosphorylation	COG1894-NADH:ubiquinone oxidoreductase, NADH-binding (51 kD) subunit[C]
MSMEG_3605	601.78	95.3233	2.65833	5.5589e-25	2.53921e-23	up	MSMEG_3605	sorbitol dehydrogenase	GO:0042732;GO:0046526;GO:0019569;GO:0008270;GO:0003939	K00008-ko00040 Pentose and glucuronate interconversions;ko00051 Fructose and mannose metabolism	COG1064-Zn-dependent alcohol dehydrogenases[R]
MSMEG_2659	686.377	109.257	2.65128	3.47947e-31	2.16456e-29	up	ald	alanine dehydrogenase	GO:0000286;GO:0006524;GO:0042853;GO:0005829;GO:0000166	K00259-ko00250 Alanine, aspartate and glutamate metabolism;ko00430 Taurine and hypotaurine metabolism	COG0686-Alanine dehydrogenase[E]
MSMEG_4656	119.467	19.0633	2.64774	2.80444e-51	3.89758e-49	up	MSMEG_4656	sugar ABC transporter ATP-binding protein	GO:0015407;GO:0005524;GO:0005886	-	COG1129-ABC-type sugar transport system, ATPase component[G]
MSMEG_0744	15.0533	2.43667	2.6271	9.14416e-16	2.27976e-14	up	MSMEG_0744	carbon monoxide dehydrogenase	GO:0050660;GO:0016614;GO:0018492	K03519-ko00720 Carbon fixation pathways in prokaryotes;ko00680 Methane metabolism;ko00633 Nitrotoluene degradation;ko01200 Carbon metabolism	COG1319-Aerobic-type carbon monoxide dehydrogenase, middle subunit CoxM/CutM homologs[C]
MSMEG_6758	2699.19	438.313	2.62249	6.09049e-38	5.1004e-36	up	MSMEG_6758	transport integral membrane protein	GO:0009992;GO:0046872;GO:0034220;GO:0071288;GO:0005215;GO:0016021;GO:0015793;GO:0015250;GO:0015254;GO:0005887;GO:0005886;GO:0015168	-	COG0580-Glycerol uptake facilitator and related permeases (Major Intrinsic Protein Family)[G]
MSMEG_4648	2.72667	0.443333	2.62067	1.1538e-05	7.2398e-05	up	MSMEG_4648	DNA-binding protein	GO:0003700;GO:0006351;GO:0003677	-	COG1879-ABC-type sugar transport system, periplasmic component[G]
MSMEG_6118	4.06667	0.663333	2.61604	1.69199e-06	1.23074e-05	up	MSMEG_6118	IclR-family protein transcriptional regulator	GO:0003700;GO:0005829;GO:0006355;GO:0045892;GO:0006351;GO:0003677;GO:0006097	-	COG1414-Transcriptional regulator[K]
MSMEG_5329	19.4833	3.18	2.61514	1.26752e-13	2.46413e-12	up	MSMEG_5329	hypothetical protein	GO:0005794;GO:0035751;GO:0043231;GO:0006487;GO:0006874;GO:0016021;GO:0005765;GO:0032588;GO:0032472;GO:0031902;GO:0031901;GO:0010008	-	COG2119-Predicted membrane protein[S]
MSMEG_3094	10.1067	1.65333	2.61186	1.42552e-14	3.16718e-13	up	MSMEG_3094	oxidoreductase, zinc-binding dehydrogenase	GO:0008868;GO:0005829;GO:0019404;GO:0008270;GO:0042802;GO:0016491	K00094-ko00052 Galactose metabolism	COG1064-Zn-dependent alcohol dehydrogenases[R]
MSMEG_6236	40.2633	6.66	2.59587	1.04248e-25	4.89889e-24	up	MSMEG_6236	two-component system, regulatory protein	GO:0044161;GO:0072493;GO:0005615;GO:0019217;GO:0006355;GO:0003700;GO:0000160;GO:0005829;GO:0005886;GO:0005622;GO:0005618;GO:0009405;GO:0006351;GO:0003677;GO:0022611;GO:0001666;GO:0080134;GO:0045893	-	COG2197-Response regulator containing a CheY-like receiver domain and an HTH DNA-binding domain[TK]
MSMEG_5650	5.49667	0.936667	2.55295	2.14565e-14	4.65626e-13	up	MSMEG_5650	AMP-dependent synthetase/ligase	GO:0006631;GO:0016021;GO:0047760;GO:0008152;GO:0003987;GO:0050218;GO:0005524	K14466-ko00720 Carbon fixation pathways in prokaryotes;ko01200 Carbon metabolism	COG0365-Acyl-coenzyme A synthetases/AMP-(fatty) acid ligases[I]
MSMEG_4782	5.37667	0.93	2.53141	6.97101e-05	0.0003693	up	MSMEG_4782	hypothetical protein	GO:0016021	-	-
MSMEG_5808	2.19333	0.38	2.52905	0.00211786	0.00773707	up	MSMEG_5808	binding-protein-dependent transporters inner membrane component	GO:0048473;GO:0016021;GO:0006810;GO:0042626;GO:0005886	K02072-ko02010 ABC transporters	COG2011-ABC-type metal ion transport system, permease component[P]
MSMEG_1423	1203.48	211.72	2.50698	0.000373655	0.00166715	up	MSMEG_1423	radical SAM domain-containing protein	GO:0003824;GO:0016740;GO:0046872;GO:0051539;GO:0005886	-	COG0535-Predicted Fe-S oxidoreductases[R]
MSMEG_1422	3117.43	551.03	2.50016	0.00149705	0.00571854	up	MSMEG_1422	hypothetical protein	-	-	-
MSMEG_6294	5.16667	0.916667	2.49476	9.35633e-11	1.29757e-09	up	MSMEG_6294	caib/baif family protein	GO:0008410;GO:0043427;GO:0033608	-	COG1804-Predicted acyl-CoA transferases/carnitine dehydratase[C]
MSMEG_2057	10.2833	1.82667	2.49302	1.00776e-27	5.53165e-26	up	nuoG	NADH dehydrogenase subunit G	GO:0051537;GO:0051539;GO:0008137;GO:0016020;GO:0030151;GO:0048038;GO:0042773;GO:0009055	K00336-ko00190 Oxidative phosphorylation	COG1034-NADH dehydrogenase/NADH:ubiquinone oxidoreductase 75 kD subunit (chain G)[C]
MSMEG_6027	3.54	0.633333	2.48271	8.60422e-08	7.70957e-07	up	MSMEG_6027	major facilitator superfamily protein	GO:0015293;GO:0015733;GO:0016021;GO:0022857;GO:0015530;GO:0005886	-	-
MSMEG_6759	5029.43	904.7	2.47488	2.9024e-38	2.56196e-36	up	glpK	glycerol kinase	GO:0004370;GO:0005737;GO:0016773;GO:0016310;GO:0019563;GO:0006072;GO:0005524	K00864-ko04626 Plant-pathogen interaction;ko00561 Glycerolipid metabolism;ko03320 PPAR signaling pathway	COG0554-Glycerol kinase[C]
MSMEG_1810	365.68	65.93	2.47157	2.15111e-45	2.4226e-43	up	MSMEG_1810	hypothetical protein	-	-	-
MSMEG_0117	53.3333	9.65333	2.46594	5.49699e-30	3.26421e-28	up	MSMEG_0117	hydrolase	GO:0004301;GO:0009636;GO:0052689;GO:0018786	-	COG0596-Predicted hydrolases or acyltransferases (alpha/beta hydrolase superfamily)[R]
MSMEG_5596	1.64667	0.3	2.45651	0.00431413	0.0142755	up	MSMEG_5596	oxidoreductase	GO:0004316;GO:0016491	-	COG1028-Dehydrogenases with different specificities (related to short-chain alcohol dehydrogenases)[IQR]
MSMEG_0603	119.173	21.7267	2.45552	1.32496e-29	7.72737e-28	up	MSMEG_0603	acyl-CoA dehydrogenase	GO:0003995;GO:0005759;GO:0006631;GO:0050660;GO:0004085	-	COG1960-Acyl-CoA dehydrogenases[I]
MSMEG_0748	5.95	1.1	2.43539	9.72882e-09	1.00552e-07	up	MSMEG_0748	ATPase	GO:0016887;GO:0005524	-	COG0714-MoxR-like ATPases[R]
MSMEG_4172	20.6267	3.82667	2.43035	8.3918e-28	4.64536e-26	up	MSMEG_4172	D-ribose-binding periplasmic protein RbsB	GO:0016021;GO:0015145;GO:0005886	-	COG1879-ABC-type sugar transport system, periplasmic component[G]
MSMEG_2218	2.21	0.413333	2.41867	0.00264465	0.00940897	up	MSMEG_2218	enoyl-CoA hydratase/isomerase	GO:0004300;GO:0016829;GO:0019605;GO:0016853;GO:0008152	-	COG1024-Enoyl-CoA hydratase/carnithine racemase[I]
MSMEG_0115	54.3933	10.28	2.40359	1.596e-23	6.95004e-22	up	dehII	haloacid dehalogenase	GO:0018784;GO:0008152	K01560-ko00625 Chloroalkane and chloroalkene degradation;ko00361 Chlorocyclohexane and chlorobenzene degradation	COG1011-Predicted hydrolase (HAD superfamily)[R]
MSMEG_3547	2.18	0.413333	2.39895	0.000554039	0.00235918	up	ehuB	ectoine/hydroxyectoine ABC transporter solute-binding protein	GO:0042597;GO:0051471;GO:0006865;GO:0033294;GO:0005886	-	COG0834-ABC-type amino acid transport/signal transduction systems, periplasmic component/domain[ET]
MSMEG_6199	65.3433	12.4	2.3977	2.16035e-26	1.06101e-24	up	MSMEG_6199	transcription factor WhiB	GO:0005737;GO:0090034;GO:0051539;GO:0035731;GO:0005618;GO:0047134;GO:0006355;GO:0006351;GO:0003677;GO:0046872	-	-
MSMEG_2055	8.70333	1.65667	2.39328	7.54006e-07	5.84937e-06	up	nuoI	NADH dehydrogenase subunit I	GO:0051539;GO:0005506;GO:0048038;GO:0050136;GO:0005886	K00338-ko00190 Oxidative phosphorylation	COG1143-Formate hydrogenlyase subunit 6/NADH:ubiquinone oxidoreductase 23 kD subunit (chain I)[C]
MSMEG_0257	30.4933	5.89333	2.37134	1.03658e-39	9.67277e-38	up	MSMEG_0257	long-chain-fatty-acid--CoA ligase	GO:0006633;GO:0005618;GO:0004321;GO:0004467;GO:0001101;GO:0005886;GO:0044119;GO:0005829;GO:0005524	-	COG0318-Acyl-CoA synthetases (AMP-forming)/AMP-acid ligases II[IQ]
MSMEG_5628	2.22	0.43	2.36815	0.00298053	0.0104335	up	MSMEG_5628	oxidoreductase, short chain dehydrogenase/reductase	GO:0047936;GO:0050661;GO:0004316;GO:0030497;GO:0051287	-	COG1028-Dehydrogenases with different specificities (related to short-chain alcohol dehydrogenases)[IQR]
MSMEG_2053	12.4933	2.43333	2.36015	1.28476e-06	9.5148e-06	up	nuoK	NADH dehydrogenase subunit K	GO:0016021;GO:0006810;GO:0050136;GO:0005886;GO:0048038;GO:0042773	K00340-ko00190 Oxidative phosphorylation	COG0713-NADH:ubiquinone oxidoreductase subunit 11 or 4L (chain K)[C]
MSMEG_3606	164.437	32.0333	2.35989	2.20765e-39	2.00282e-37	up	MSMEG_3606	transcriptional regulator	GO:0004371;GO:0003700;GO:0030246;GO:0016987;GO:0006352;GO:0003677;GO:0042802	-	COG2390-Transcriptional regulator, contains sigma factor-related N-terminal domain[K]
MSMEG_5608	5.01333	0.976667	2.35983	4.42233e-09	4.89604e-08	up	MSMEG_5608	acetyl-CoA acetyltransferase	GO:0016747;GO:0008152	K00626-ko00380 Tryptophan metabolism;ko00362 Benzoate degradation;ko00900 Terpenoid backbone biosynthesis;ko00071 Fatty acid degradation;ko00280 Valine, leucine and isoleucine degradation;ko00620 Pyruvate metabolism;ko00630 Glyoxylate and dicarboxylate metabolism;ko00640 Propanoate metabolism;ko01200 Carbon metabolism;ko02020 Two-component system;ko01212 Fatty acid metabolism;ko00720 Carbon fixat…	COG0183-Acetyl-CoA acetyltransferase[I]
MSMEG_2059	9.37333	1.82667	2.35935	1.53812e-10	2.08444e-09	up	MSMEG_2059	NADH dehydrogenase subunit E	GO:0045272;GO:0046872;GO:0008137;GO:0051537;GO:0050136;GO:0022904;GO:0048038	K00334-ko00190 Oxidative phosphorylation	COG1905-NADH:ubiquinone oxidoreductase 24 kD subunit[C]
MSMEG_1424	1406.2	276.743	2.34518	8.41897e-06	5.44482e-05	up	MSMEG_1424	FMN-dependent dehydrogenase	GO:0016491;GO:0010181;GO:0005886	K00101-ko00620 Pyruvate metabolism	COG1304-L-lactate dehydrogenase (FMN-dependent) and related alpha-hydroxy acid dehydrogenases[C]
MSMEG_0747	11.4467	2.26333	2.33841	3.93896e-12	6.46464e-11	up	MSMEG_0747	carbon monoxide dehydrogenase F protein	-	-	COG1975-Xanthine and CO dehydrogenases maturation factor, XdhC/CoxF family[O]
MSMEG_0745	16.8933	3.34333	2.33709	2.23975e-09	2.60786e-08	up	MSMEG_0745	2Fe-2S-binding domain-containing protein	GO:0051537;GO:0051536;GO:0046872;GO:0018492;GO:0009055	K03518-ko00720 Carbon fixation pathways in prokaryotes;ko00680 Methane metabolism;ko00633 Nitrotoluene degradation;ko01200 Carbon metabolism	COG2080-Aerobic-type carbon monoxide dehydrogenase, small subunit CoxS/CutS homologs[C]
MSMEG_3604	388.107	76.8133	2.33702	1.02782e-32	7.06705e-31	up	MSMEG_3604	sorbitol utilization protein SOU2	GO:0004316;GO:0016491	-	COG1028-Dehydrogenases with different specificities (related to short-chain alcohol dehydrogenases)[IQR]
MSMEG_5649	9.83333	1.96667	2.32193	8.54587e-17	2.30668e-15	up	MSMEG_5649	AMP-binding protein	GO:0016874;GO:0008152;GO:0005524	-	COG0318-Acyl-CoA synthetases (AMP-forming)/AMP-acid ligases II[IQ]
MSMEG_5651	11.7933	2.36667	2.31704	9.39257e-14	1.89359e-12	up	MSMEG_5651	LuxR family transcriptional regulator	GO:0006355;GO:0006083;GO:0006351;GO:0003677	-	COG2197-Response regulator containing a CheY-like receiver domain and an HTH DNA-binding domain[TK]
MSMEG_6122	1.05	0.213333	2.29921	0.0107445	0.0307551	up	MSMEG_6122	ABC transporter	GO:0016151;GO:0030420;GO:0016021;GO:0006810;GO:0015833;GO:0030435;GO:0015099;GO:0005887;GO:0005886;GO:0015031;GO:0035444	-	COG1173-ABC-type dipeptide/oligopeptide/nickel transport systems, permease components[EP]
MSMEG_2062	5.03667	1.02333	2.29919	8.40735e-05	0.000434812	up	nuoB	NADH dehydrogenase subunit B	GO:0051539;GO:0008137;GO:0006810;GO:0005886;GO:0005506;GO:0048038	K00331-ko00190 Oxidative phosphorylation	COG0377-NADH:ubiquinone oxidoreductase 20 kD subunit and related Fe-S oxidoreductases[C]
MSMEG_1707	90.4967	18.5867	2.2836	7.00308e-41	6.82748e-39	up	MSMEG_1707	phosphatase YfbT	GO:0050308;GO:0050897;GO:0000287;GO:0030145;GO:0043136;GO:0003850	-	COG0637-Predicted phosphatase/phosphohexomutase[R]
MSMEG_6022	1.77333	0.366667	2.27392	0.000357927	0.00160575	up	MSMEG_6022	xylose repressor, ROK-family protein transcriptional regulator	GO:0042732;GO:0006355;GO:0006351;GO:0003677	K00845-ko00500 Starch and sucrose metabolism;ko00520 Amino sugar and nucleotide sugar metabolism;ko00010 Glycolysis / Gluconeogenesis;ko01200 Carbon metabolism;ko00052 Galactose metabolism;ko00521 Streptomycin biosynthesis;ko00524 Neomycin, kanamycin and gentamicin biosynthesis	COG1940-Transcriptional regulator/sugar kinase[KG]
MSMEG_4987	18.3233	3.79667	2.27088	1.46323e-17	4.21048e-16	up	MSMEG_4987	glycosyl transferase family protein	GO:0016021;GO:0006810;GO:0000271;GO:0016757;GO:0005886;GO:0045232;GO:0004581	-	-
MSMEG_6019	19.1367	3.97333	2.26792	3.60622e-17	1.00238e-15	up	MSMEG_6019	sugar ABC transporter ATPase	GO:0043190;GO:0015591;GO:0005524;GO:0015407	K10545-ko02010 ABC transporters	COG1129-ABC-type sugar transport system, ATPase component[G]
MSMEG_5021	135.007	28.09	2.2649	8.43932e-47	9.84386e-45	up	MSMEG_5021	alcohol dehydrogenase	GO:0000721;GO:0008270;GO:0003939	K00004-ko00650 Butanoate metabolism	COG1063-Threonine dehydrogenase and related Zn-dependent dehydrogenases[ER]
MSMEG_1708	74.7933	15.6467	2.25705	4.85484e-38	4.22825e-36	up	MSMEG_1708	ribose operon repressor	GO:0003700;GO:0003677;GO:0008784;GO:0045892;GO:0006351;GO:0006164	-	COG1609-Transcriptional regulators[K]
MSMEG_3603	281.377	58.92	2.25567	4.54751e-55	7.24496e-53	up	MSMEG_3603	oxidoreductase, zinc-binding dehydrogenase	GO:0046183;GO:0008270;GO:0016491	-	COG1064-Zn-dependent alcohol dehydrogenases[R]
MSMEG_4170	11.5367	2.41667	2.25514	6.94313e-21	2.47035e-19	up	MSMEG_4170	ribose transport ATP-binding protein RbsA	GO:0043190;GO:0015591;GO:0005524;GO:0015407	K10441-ko02010 ABC transporters	COG1129-ABC-type sugar transport system, ATPase component[G]
MSMEG_5355	445.897	94.1267	2.24403	2.04022e-66	3.70186e-64	up	MSMEG_5355	hypothetical protein	GO:0005737;GO:0005634;GO:0005912;GO:0005886	-	COG1357-Uncharacterized low-complexity proteins[S]
MSMEG_3607	202.67	42.7933	2.24367	2.00043e-37	1.63335e-35	up	MSMEG_3607	short chain dehydrogenase	GO:0008678;GO:0030246;GO:0071322;GO:0016052;GO:0009758;GO:0047880;GO:0004316	-	COG1028-Dehydrogenases with different specificities (related to short-chain alcohol dehydrogenases)[IQR]
MSMEG_2983	1169.47	249.037	2.23143	1.96864e-73	4.28639e-71	up	MSMEG_2983	hypothetical protein	GO:0016021	-	-
MSMEG_3091	9.11333	1.94333	2.22945	1.25669e-13	2.45036e-12	up	MSMEG_3091	ribose transport ATP-binding protein RbsA	GO:0043190;GO:0015591;GO:0005524;GO:0015407	-	COG1129-ABC-type sugar transport system, ATPase component[G]
MSMEG_1421	462.48	98.65	2.229	1.50861e-33	1.09491e-31	up	MSMEG_1421	hypothetical protein	-	-	-
MSMEG_2487	57.3167	12.27	2.22382	0.000102259	0.0005186	up	MSMEG_2487	4-aminobutyrate aminotransferase	GO:0008483;GO:0030170;GO:0003867	K00823-ko00650 Butanoate metabolism;ko00410 beta-Alanine metabolism;ko00250 Alanine, aspartate and glutamate metabolism;ko00640 Propanoate metabolism	COG0160-4-aminobutyrate aminotransferase and related aminotransferases[E]
MSMEG_3089	13.01	2.82	2.20585	1.48966e-11	2.28415e-10	up	deoC	2-deoxyribose-5-phosphate aldolase	GO:0005737;GO:0004139;GO:0016052;GO:0009264;GO:0046386	K01619-ko00030 Pentose phosphate pathway	COG0274-Deoxyribose-phosphate aldolase[F]
MSMEG_2488	74.9633	16.4667	2.18664	0.00140987	0.00541403	up	MSMEG_2488	[NADP+] succinate-semialdehyde dehydrogenase	GO:0005737;GO:0004029;GO:0009450;GO:0006807;GO:0009013;GO:0004777	K00135-ko00650 Butanoate metabolism;ko00350 Tyrosine metabolism;ko00250 Alanine, aspartate and glutamate metabolism;ko00310 Lysine degradation;ko00760 Nicotinate and nicotinamide metabolism	COG1012-NAD-dependent aldehyde dehydrogenases[C]
MSMEG_0280	570.927	125.42	2.18654	7.26342e-49	8.95182e-47	up	MSMEG_0280	alpha/beta hydrolase	GO:0016787;GO:0034338;GO:0009056;GO:0008152	-	COG0657-Esterase/lipase[I]
MSMEG_0164	2.54	0.56	2.18133	1.16668e-05	7.31359e-05	up	MSMEG_0164	transmembrane transporter	GO:0015297;GO:0005215;GO:0006811;GO:0055085;GO:0005886;GO:0016021	-	-
MSMEG_1178	93.6467	20.9333	2.16143	1.23411e-40	1.1683e-38	up	MSMEG_1178	transcriptional regulator	GO:0003700;GO:0030246;GO:0005975;GO:0006351;GO:0003677	-	COG1737-Transcriptional regulators[K]
MSMEG_3522	113.377	25.4567	2.15501	8.60491e-26	4.07299e-24	up	MSMEG_3522	dopamine receptor D4	-	-	-
MSMEG_4619	2.05667	0.463333	2.15019	0.000268157	0.00123963	up	MSMEG_4619	cytochrome P450	GO:0016705;GO:0004497;GO:0006631;GO:0005506;GO:0020037	-	COG2124-Cytochrome P450[Q]
MSMEG_3544	497.88	112.223	2.14943	9.43039e-32	6.03915e-30	up	MSMEG_3544	hypothetical protein	GO:0016705;GO:0005975;GO:0070967;GO:0052749	-	COG2141-Coenzyme F420-dependent N5,N10-methylene tetrahydromethanopterin reductase and related flavin-dependent oxidoreductases[C]
MSMEG_3092	9.27667	2.1	2.14322	1.64012e-10	2.21806e-09	up	MSMEG_3092	transcriptional regulator, sugar-binding family protein	GO:0003700;GO:0030246;GO:0016987;GO:0006352;GO:0003677;GO:0042802	-	COG2390-Transcriptional regulator, contains sigma factor-related N-terminal domain[K]
MSMEG_5366	5.31333	1.20333	2.14258	0.000138338	0.000678905	up	MSMEG_5366	hypothetical protein	GO:0016491	-	-
MSMEG_0288	1.18667	0.27	2.13588	0.00536808	0.0171129	up	MSMEG_0288	FAD dependent oxidoreductase	GO:0019469;GO:0016491	-	-
MSMEG_4781	11.4533	2.62	2.12813	3.93091e-08	3.69449e-07	up	MSMEG_4781	hypothetical protein	-	-	-
MSMEG_3846	6.64333	1.52	2.12784	9.02138e-14	1.83005e-12	up	MSMEG_3846	phosphotransferase enzyme family protein	GO:0016740	-	-
MSMEG_1084	2.09667	0.48	2.12699	6.81957e-05	0.000361819	up	MSMEG_1084	peptide/opine/nickel uptake family protein ABC transporter periplasmic substrate-binding protein	GO:0043190;GO:0042597;GO:0008707;GO:0055085	K13889-ko02010 ABC transporters	COG0747-ABC-type dipeptide transport system, periplasmic component[E]
MSMEG_5179	33.1633	7.61333	2.12299	1.87597e-14	4.09828e-13	up	MSMEG_5179	DoxX subfamily protein	GO:0016021	-	-
MSMEG_0299	0.913333	0.21	2.12075	0.0118841	0.0334599	up	MSMEG_0299	Rieske (2Fe-2S) domain-containing protein	GO:0016708;GO:0018625;GO:0009570;GO:0051537;GO:0019133;GO:0019439;GO:0005506;GO:0019285	-	COG4638-Phenylpropionate dioxygenase and related ring-hydroxylating dioxygenases, large terminal subunit[PR]
MSMEG_5020	88.3567	20.5367	2.10514	3.86619e-29	2.196e-27	up	MSMEG_5020	acetoin(diacetyl) reductase	GO:0052588;GO:0045150	K03366-ko00650 Butanoate metabolism	COG4221-Short-chain alcohol dehydrogenase of unknown specificity[R]
MSMEG_3090	12.07	2.81	2.10278	2.05043e-11	3.07895e-10	up	MSMEG_3090	ribose transporter permease RbsC	GO:0016021;GO:0015407;GO:0015145;GO:0005886	K10440-ko02010 ABC transporters	COG4214-ABC-type xylose transport system, permease component[G]
MSMEG_6658	1.84	0.43	2.0973	0.00281989	0.00995648	up	MSMEG_6658	alpha/beta hydrolase	GO:0016787	-	-
MSMEG_4986	31.8567	7.45	2.09628	4.50371e-23	1.86192e-21	up	MSMEG_4986	glycosyl transferase family protein	GO:0016021;GO:0016740;GO:0016757;GO:0005886	-	-
MSMEG_6761	3815.17	895.623	2.09078	3.31306e-22	1.29586e-20	up	MSMEG_6761	glycerol-3-phosphate dehydrogenase	GO:0052591;GO:0006071;GO:0009331;GO:0006072	K00111-ko00564 Glycerophospholipid metabolism	COG0578-Glycerol-3-phosphate dehydrogenase[C]
MSMEG_2523	1.65667	0.39	2.08674	0.018789	0.0493685	up	MSMEG_2523	efflux ABC transporter permease	GO:0043190;GO:0042626;GO:0016021;GO:0022857;GO:0046677;GO:0042895;GO:0005887;GO:0005886;GO:0042891;GO:0005524	-	-
MSMEG_6426	127.333	30.1533	2.07822	2.5557e-19	8.38884e-18	up	MSMEG_6426	hypothetical protein	GO:0016021	-	-
MSMEG_5106	0.926667	0.22	2.07455	0.0035331	0.012045	up	MSMEG_5106	HNH endonuclease	GO:0004519	-	-
MSMEG_0749	5.60667	1.33333	2.07211	4.0156e-06	2.75524e-05	up	MSMEG_0749	carbon monoxide dehydrogenase subunit G (CoxG) family protein	GO:0016021	-	COG3427-Uncharacterized conserved protein[S]
MSMEG_1192	7.9	1.88333	2.06856	2.46294e-11	3.65634e-10	up	MSMEG_1192	M23 peptidase domain-containing protein	GO:0016021;GO:0071555;GO:0005886;GO:0045227;GO:0046872;GO:0008237	-	COG0739-Membrane proteins related to metalloendopeptidases[M]
MSMEG_4649	17.7467	4.24	2.06541	7.26448e-20	2.45863e-18	up	MSMEG_4649	phytanoyl-CoA dioxygenase	GO:0051213	-	COG5285-Protein involved in biosynthesis of mitomycin antibiotics/polyketide fumonisin[Q]
MSMEG_1511	9.41667	2.25	2.06529	3.69257e-08	3.49563e-07	up	MSMEG_1511	oxidoreductase	GO:0016491	-	COG0778-Nitroreductase[C]
MSMEG_1406	1.31667	0.316667	2.05585	0.0107203	0.0307259	up	MSMEG_1406	hypothetical protein	GO:0016021	-	-
MSMEG_0530	399.363	96.17	2.05404	0.000578108	0.00245527	up	MSMEG_0530	short chain dehydrogenase	GO:0045122;GO:0016491	-	COG4221-Short-chain alcohol dehydrogenase of unknown specificity[R]
MSMEG_0746	18.39	4.45	2.04704	2.70031e-25	1.25095e-23	up	MSMEG_0746	carbon-monoxide dehydrogenase, large subunit	GO:0005507;GO:0030151;GO:0018492	K03520-ko00720 Carbon fixation pathways in prokaryotes;ko00680 Methane metabolism;ko00633 Nitrotoluene degradation;ko01200 Carbon metabolism	COG1529-Aerobic-type carbon monoxide dehydrogenase, large subunit CoxL/CutL homologs[C]
MSMEG_3706	50.9467	12.35	2.04448	1.23826e-32	8.42532e-31	up	aceA	isocitrate lyase	GO:0004451;GO:0006099;GO:0046872;GO:0006097;GO:0019752	K01637-ko01200 Carbon metabolism;ko00630 Glyoxylate and dicarboxylate metabolism	COG2224-Isocitrate lyase[C]
MSMEG_5138	7.06	1.71667	2.04006	1.22273e-05	7.61381e-05	up	narJ	nitrate reductase molybdenum cofactor assembly chaperone	GO:0051131;GO:0008940;GO:0009325;GO:0016021;GO:0042128;GO:0046872;GO:0005886;GO:0001666;GO:0051539	K00373-ko02020 Two-component system;ko00910 Nitrogen metabolism	COG2180-Nitrate reductase delta subunit[C]
MSMEG_5305	6.91	1.69	2.03166	1.55864e-11	2.37874e-10	up	MSMEG_5305	choline dehydrogenase	GO:0050660;GO:0016614;GO:0008812	-	COG2303-Choline dehydrogenase and related flavoproteins[E]
MSMEG_3162	44.0833	10.7867	2.03098	5.4029e-38	4.64365e-36	up	MSMEG_3162	beta-lactamase	GO:0016787;GO:0016021	-	COG1680-Beta-lactamase class C and other penicillin binding proteins[V]
MSMEG_2279	4.85333	1.19	2.02801	0.00010936	0.000551613	up	MSMEG_2279	3-hydroxyacyl-CoA dehydrogenase	GO:0016229;GO:0018454;GO:0006631;GO:0006637;GO:0005829;GO:0005811;GO:0047022;GO:0047015;GO:0005739;GO:0047035;GO:0004303;GO:0008210;GO:0004316;GO:0008209;GO:0008205;GO:0008033;GO:0003857;GO:0030283;GO:0005875;GO:0008202	-	COG4221-Short-chain alcohol dehydrogenase of unknown specificity[R]
MSMEG_3545	3170.55	778.337	2.02627	3.7264e-25	1.71415e-23	up	MSMEG_3545	hypothetical protein	-	-	-
MSMEG_5478	12.0433	2.95667	2.02619	5.83417e-12	9.3404e-11	up	MSMEG_5478	hydroxypyruvate isomerase	GO:0008903	K01816-ko00630 Glyoxylate and dicarboxylate metabolism	COG3622-Hydroxypyruvate isomerase[G]
MSMEG_5866	77.74	19.1167	2.02383	5.34033e-41	5.28531e-39	up	MSMEG_5866	alcohol dehydrogenase	GO:0005737;GO:0051903;GO:0008270;GO:0004022;GO:0005886	K00121-ko00626 Naphthalene degradation;ko00071 Fatty acid degradation;ko00982 Drug metabolism - cytochrome P450;ko00980 Metabolism of xenobiotics by cytochrome P450;ko00010 Glycolysis / Gluconeogenesis;ko00830 Retinol metabolism;ko00625 Chloroalkane and chloroalkene degradation;ko05204 Chemical carcinogenesis;ko01200 Carbon metabolism;ko01220 Degradation of aromatic compounds;ko00680 Methane meta…	COG1062-Zn-dependent alcohol dehydrogenases, class III[C]
MSMEG_3323	146.04	36.5533	1.99829	2.37663e-14	5.10663e-13	up	MSMEG_3323	hypothetical protein	-	-	-
MSMEG_1179	56.59	14.2	1.99466	1.21225e-20	4.25721e-19	up	hutU	urocanate hydratase	GO:0005737;GO:0016153;GO:0019556;GO:0019557	K01712-ko00340 Histidine metabolism	COG2987-Urocanate hydratase[E]
MSMEG_6175	12.65	3.17667	1.99355	3.82581e-12	6.29476e-11	up	MSMEG_6175	2-keto-3-deoxy-galactonokinase	GO:0008671;GO:0034194;GO:0005524	K00883-ko00052 Galactose metabolism	COG3734-2-keto-3-deoxy-galactonokinase[G]
MSMEG_3602	296.89	74.9733	1.98548	1.38402e-30	8.44899e-29	up	MSMEG_3602	ribose transport ATP-binding protein RbsA	GO:0043190;GO:0015591;GO:0005524;GO:0015407	K10441-ko02010 ABC transporters	COG1129-ABC-type sugar transport system, ATPase component[G]
MSMEG_2060	9.86333	2.49333	1.984	2.11813e-12	3.6314e-11	up	nuoD	NADH dehydrogenase subunit D	GO:0051287;GO:0048038;GO:0006810;GO:0050136;GO:0005886	K00333-ko00190 Oxidative phosphorylation	COG0649-NADH:ubiquinone oxidoreductase 49 kD subunit 7[C]
MSMEG_6117	1.87	0.476667	1.97199	0.000251379	0.00117286	up	MSMEG_6117	glucarate dehydratase	GO:0046872;GO:0008872;GO:0000287;GO:0008152;GO:0042838	K01706-ko00053 Ascorbate and aldarate metabolism	COG4948-L-alanine-DL-glutamate epimerase and related enzymes of enolase superfamily[MR]
MSMEG_0393	166.793	42.5167	1.97196	3.25471e-45	3.60335e-43	up	MSMEG_0393	Fmt protein	GO:0030733;GO:0008168	-	COG2226-Methylase involved in ubiquinone/menaquinone biosynthesis[H]
MSMEG_6018	17	4.35	1.96645	8.29073e-19	2.61619e-17	up	MSMEG_6018	xylose transporter permease XylH	GO:0005215;GO:0016021;GO:0008643;GO:0015407;GO:0005886	-	COG4214-ABC-type xylose transport system, permease component[G]
MSMEG_2006	26.7467	6.96	1.9422	1.16941e-17	3.37992e-16	up	MSMEG_2006	2,3-dihydroxybiphenyl 1,2-dioxygenase	GO:0008198;GO:0018577;GO:0051213;GO:0019439	-	-
MSMEG_0086	23.6167	6.16667	1.93724	3.58184e-19	1.15254e-17	up	MSMEG_0086	1-phosphofructokinase	GO:0008662;GO:0005524	K00882-ko00051 Fructose and mannose metabolism	COG1105-Fructose-1-phosphate kinase and related fructose-6-phosphate kinase (PfkB)[G]
MSMEG_2495	41.8333	10.9433	1.9346	8.39712e-12	1.32488e-10	up	MSMEG_2495	decarboxylase	GO:0050076;GO:0036361;GO:0006807;GO:0008152;GO:0051289	K01799-ko00650 Butanoate metabolism;ko00760 Nicotinate and nicotinamide metabolism	COG3473-Maleate cis-trans isomerase[Q]
MSMEG_3324	171.35	44.8467	1.93387	1.12775e-26	5.71043e-25	up	MSMEG_3324	hypothetical protein	-	-	-
MSMEG_5640	2.12	0.556667	1.92918	1.01254e-05	6.40264e-05	up	MSMEG_5640	amylo-alpha-1,6-glucosidase	GO:0005980;GO:0004134;GO:0004135	-	COG3408-Glycogen debranching enzyme[G]
MSMEG_0358	113.957	30.0767	1.92177	4.9972e-41	5.02181e-39	up	MSMEG_0358	ribonucleotide-diphosphate reductase subunit beta	GO:0004748;GO:0009186;GO:0046872;GO:0016491	K00526-ko00230 Purine metabolism;ko00240 Pyrimidine metabolism	COG0208-Ribonucleotide reductase, beta subunit[F]
MSMEG_6826	1.65	0.436667	1.91786	0.000202575	0.000971529	up	MSMEG_6826	L-lactate permease	GO:0015129;GO:0005887	-	COG1620-L-lactate permease[C]
MSMEG_0453	7.37	1.96	1.91081	4.94558e-05	0.000269627	up	aroK	shikimate kinase	GO:0046316;GO:0005975;GO:0005524;GO:0046177	K00851-ko00030 Pentose phosphate pathway;ko01200 Carbon metabolism	COG3265-Gluconate kinase[G]
MSMEG_3010	1.30333	0.346667	1.91059	0.011838	0.0333443	up	MSMEG_3010	acetyl-hydrolase	GO:0005576;GO:0008126;GO:0052689;GO:0008152	K14731-ko00903 Limonene and pinene degradation;ko00930 Caprolactam degradation;ko01220 Degradation of aromatic compounds	COG0657-Esterase/lipase[I]
MSMEG_6020	24	6.40333	1.90614	3.71937e-19	1.19093e-17	up	MSMEG_6020	sugar ABC transporter periplasmic protein	GO:0015753;GO:0048029;GO:0030288	K10543-ko02010 ABC transporters	COG4213-ABC-type xylose transport system, periplasmic component[G]
MSMEG_6469	29.4933	7.87333	1.90534	8.77082e-13	1.56533e-11	up	MSMEG_6469	hypothetical protein	-	-	COG2343-Uncharacterized protein conserved in bacteria[S]
MSMEG_0599	63.4067	16.97	1.90165	5.30116e-28	2.9851e-26	up	MSMEG_0599	acyl-CoA synthetase	GO:0008152;GO:0003824;GO:0004467;GO:0006635;GO:0005524	-	COG0318-Acyl-CoA synthetases (AMP-forming)/AMP-acid ligases II[IQ]
MSMEG_0900	73.56	19.7167	1.89951	8.58032e-50	1.14381e-47	up	MSMEG_0900	eptc-inducible aldehyde dehydrogenase	GO:0052562;GO:0004029;GO:0005886	K00138-ko00620 Pyruvate metabolism;ko00010 Glycolysis / Gluconeogenesis	COG1012-NAD-dependent aldehyde dehydrogenases[C]
MSMEG_6634	2.38	0.64	1.89482	0.00153283	0.00583817	up	mdcB	triphosphoribosyl-dephospho-CoA synthase	GO:0016310;GO:0016757;GO:0005524;GO:0046917	-	COG1767-Triphosphoribosyl-dephospho-CoA synthetase[H]
MSMEG_6778	505.273	136.503	1.88813	8.48932e-57	1.42185e-54	up	MSMEG_6778	hypothetical protein	-	-	-
MSMEG_2007	44.37	12	1.88655	7.79743e-25	3.537e-23	up	MSMEG_2007	HpcE protein	GO:0016787;GO:0046872;GO:0050385;GO:0008152	-	COG0179-2-keto-4-pentenoate hydratase/2-oxohepta-3-ene-1,7-dioic acid hydratase (catechol pathway)[Q]
MSMEG_5476	10.4967	2.84	1.88597	1.6465e-16	4.25097e-15	up	gcl	glyoxylate carboligase	GO:0030976;GO:0009028;GO:0000287;GO:0046296;GO:0009436;GO:0071949;GO:0016874;GO:0042802	K01608-ko00630 Glyoxylate and dicarboxylate metabolism	COG3960-Glyoxylate carboligase[R]
MSMEG_6399	653.81	177.06	1.88463	9.84247e-50	1.28582e-47	up	MSMEG_6399	antigen 85-C	GO:0050348;GO:0004144;GO:0016746;GO:0005576	-	COG0627-Predicted esterase[R]
MSMEG_5120	20.49	5.55333	1.88349	1.51362e-21	5.64971e-20	up	MSMEG_5120	hypothetical protein	GO:0030435;GO:0043934;GO:0006355;GO:0006351;GO:0003677;GO:0005525	-	COG2508-Regulator of polyketide synthase expression[TQ]
MSMEG_2708	76.99	21.0733	1.86925	9.71979e-13	1.70671e-11	up	MSMEG_2708	hypothetical protein	-	-	-
MSMEG_3548	2.03	0.56	1.85798	0.00784648	0.0235973	up	ehuC	ectoine/hydroxyectoine ABC transporter permease EhuC	GO:0005215;GO:0016021;GO:0006865;GO:0005886	-	COG4160-ABC-type arginine/histidine transport system, permease component[E]
MSMEG_0125	1.27667	0.353333	1.85328	0.00336952	0.0115719	up	MSMEG_0125	integral membrane protein	GO:0016021	K07793-ko02020 Two-component system	COG3333-Uncharacterized protein conserved in bacteria[S]
MSMEG_1600	434.283	120.513	1.84944	8.60683e-47	9.86312e-45	up	MSMEG_1600	hypothetical protein	GO:0006355;GO:0016021;GO:0005576;GO:0006351;GO:0005886	-	-
MSMEG_2216	1.10333	0.306667	1.84713	0.00613888	0.0191587	up	MSMEG_2216	AMP-binding protein	GO:0003824;GO:0016874;GO:0008152;GO:0005524	-	COG0318-Acyl-CoA synthetases (AMP-forming)/AMP-acid ligases II[IQ]
MSMEG_1599	912.31	253.707	1.84636	2.33217e-56	3.80844e-54	up	MSMEG_1599	RNA polymerase sigma factor SigD	GO:0050708;GO:0019217;GO:0003700;GO:0016987;GO:0009405;GO:0006352;GO:0003677;GO:0009408	-	COG1595-DNA-directed RNA polymerase specialized sigma subunit, sigma24 homolog[K]
MSMEG_5493	9.22	2.57333	1.84113	1.08858e-11	1.68898e-10	up	MSMEG_5493	acetyl-/propionyl-coenzyme A carboxylase subunit alpha	GO:0004485;GO:0022626;GO:0050897;GO:0006552;GO:0005739;GO:0005759;GO:0004075;GO:0046872;GO:0005524	K01965-ko00280 Valine, leucine and isoleucine degradation;ko00640 Propanoate metabolism;ko01200 Carbon metabolism;ko00630 Glyoxylate and dicarboxylate metabolism	COG4770-Acetyl/propionyl-CoA carboxylase, alpha subunit[I]
MSMEG_0757	85.71	24.0267	1.83483	5.63895e-22	2.19248e-20	up	MSMEG_0757	hypothetical protein	-	-	-
MSMEG_4761	5.31	1.49667	1.82696	1.59023e-06	1.16451e-05	up	MSMEG_4761	ABC transporter ATP-binding protein	GO:0015417;GO:0043190;GO:0015594;GO:0005524;GO:0015595	K02052-ko02024 Quorum sensing	COG3842-ABC-type spermidine/putrescine transport systems, ATPase components[E]
MSMEG_5140	7.90667	2.23333	1.82387	1.48069e-20	5.17213e-19	up	MSMEG_5140	nitrate reductase subunit alpha	GO:0042126;GO:0008940;GO:0009325;GO:0043602;GO:0005618;GO:0051539;GO:0030151;GO:0042128;GO:0005576;GO:0001101;GO:0005886;GO:0009055	K00370-ko02020 Two-component system;ko00910 Nitrogen metabolism	COG5013-Nitrate reductase alpha subunit[C]
MSMEG_2063	8.94667	2.53333	1.82031	0.00014322	0.000701809	up	nuoA	NADH dehydrogenase subunit A	GO:0048038;GO:0008137;GO:0016021;GO:0006810;GO:0005886	K00330-ko00190 Oxidative phosphorylation	COG0838-NADH:ubiquinone oxidoreductase subunit 3 (chain A)[C]
MSMEG_5491	14.5667	4.12667	1.81962	1.50225e-11	2.29806e-10	up	MSMEG_5491	acyl-CoA dehydrogenase	GO:0050660;GO:0033539;GO:0052890;GO:0000062;GO:0055088;GO:0004085;GO:0003995;GO:0009055	K00249-ko00071 Fatty acid degradation;ko00280 Valine, leucine and isoleucine degradation;ko00640 Propanoate metabolism;ko01200 Carbon metabolism;ko01212 Fatty acid metabolism;ko00410 beta-Alanine metabolism;ko03320 PPAR signaling pathway	COG1960-Acyl-CoA dehydrogenases[I]
MSMEG_3847	20.94	5.93333	1.81935	4.1169e-27	2.16867e-25	up	tynA	tyramine oxidase	GO:0052593;GO:0005507;GO:0052595;GO:0009308;GO:0052594;GO:0008131;GO:0048038;GO:0052596	K00276-ko00260 Glycine, serine and threonine metabolism;ko00950 Isoquinoline alkaloid biosynthesis;ko00360 Phenylalanine metabolism;ko00410 beta-Alanine metabolism;ko00350 Tyrosine metabolism;ko00960 Tropane, piperidine and pyridine alkaloid biosynthesis	COG3733-Cu2+-containing amine oxidase[Q]
MSMEG_0278	1104.53	314.403	1.81274	6.99896e-36	5.5081e-34	up	MSMEG_0278	hypothetical protein	-	-	-
MSMEG_6106	25.6267	7.30333	1.81102	4.21893e-17	1.16771e-15	up	MSMEG_6106	epoxide hydrolase	GO:0016791;GO:0015643;GO:0016311;GO:0009636;GO:0090181;GO:0006805;GO:0010628;GO:0008217;GO:0042577;GO:0005737;GO:0070062;GO:0000287;GO:0005777;GO:0004301;GO:0046839;GO:0019373;GO:0042803;GO:0016787;GO:0033885;GO:0006874;GO:0072593;GO:0006954;GO:0042632;GO:0046272;GO:0005829;GO:0005102;GO:0017144	-	COG0596-Predicted hydrolases or acyltransferases (alpha/beta hydrolase superfamily)[R]
MSMEG_4661	95.27	27.2067	1.80806	3.18679e-10	4.17157e-09	up	MSMEG_4661	5-dehydro-2-deoxygluconokinase	GO:0047590;GO:0019310;GO:0005524;GO:0004747;GO:0006014	K03338-ko00562 Inositol phosphate metabolism	COG0524-Sugar kinases, ribokinase family[G]
MSMEG_5477	9.01	2.57333	1.80789	6.40821e-09	6.88647e-08	up	MSMEG_5477	2-hydroxy-3-oxopropionate reductase	GO:0008679;GO:0046487;GO:0051287;GO:0046296;GO:0006974;GO:0009436;GO:0004616;GO:0009442	K00042-ko00630 Glyoxylate and dicarboxylate metabolism	COG2084-3-hydroxyisobutyrate dehydrogenase and related beta-hydroxyacid dehydrogenases[I]
MSMEG_5682	77.7933	22.23	1.80714	1.13086e-16	3.02737e-15	up	MSMEG_5682	hypothetical protein	GO:0016021;GO:0005886	-	-
MSMEG_3786	4.46333	1.27667	1.80574	1.01857e-06	7.70055e-06	up	MSMEG_3786	D-amino acid deaminase	GO:0008721;GO:0019478;GO:0016832	-	COG3616-Predicted amino acid aldolase or racemase[E]
MSMEG_4824	3.39	0.97	1.80523	0.000497968	0.00214985	up	MSMEG_4824	hypothetical protein	GO:0047750;GO:0016021;GO:0016125	-	-
MSMEG_2635	1.87667	0.54	1.79714	0.00423688	0.0141136	up	MSMEG_2635	ABC transporter permease	GO:0016021;GO:0006810;GO:0009229;GO:0005886	-	COG0600-ABC-type nitrate/sulfonate/bicarbonate transport system, permease component[P]
MSMEG_1907	7.84	2.25667	1.79666	0.000250444	0.00117101	up	MSMEG_1907	toluate 1,2-dioxygenase subunit beta	GO:0006725;GO:0042203;GO:0016708	K05550-ko00622 Xylene degradation;ko00364 Fluorobenzoate degradation;ko01220 Degradation of aromatic compounds;ko00362 Benzoate degradation	COG5517-Small subunit of phenylpropionate dioxygenase[Q]
MSMEG_0452	5.43667	1.56667	1.79502	3.17242e-08	3.02957e-07	up	MSMEG_0452	inner membrane permease YgbN	GO:0015128;GO:0005215;GO:0016021;GO:0005887;GO:0005886;GO:0055085	-	COG2610-H+/gluconate symporter and related permeases[GE]
MSMEG_4026	17.2567	4.99667	1.78812	0.00113	0.00445429	up	MSMEG_4026	hypothetical protein	-	-	-
MSMEG_4650	24.34	7.05333	1.78695	1.2645e-16	3.31715e-15	up	MSMEG_4650	oxidoreductase YisS	GO:0050112;GO:0055114;GO:0016491	K00010-ko00562 Inositol phosphate metabolism;ko00521 Streptomycin biosynthesis	COG0673-Predicted dehydrogenases and related proteins[R]
MSMEG_5729	9.67	2.80333	1.78637	5.73687e-06	3.82771e-05	up	MSMEG_5729	hydantoin racemase	GO:0036361;GO:0006807;GO:0036348	K16841-ko00230 Purine metabolism	COG4126-Hydantoin racemase[E]
MSMEG_6491	51.8933	15.0567	1.78515	3.29609e-35	2.53295e-33	up	MSMEG_6491	aldehyde dehydrogenase	GO:0004030;GO:0008802;GO:0004029;GO:0006081	-	COG1012-NAD-dependent aldehyde dehydrogenases[C]
MSMEG_4783	6.81667	1.98	1.78357	0.000649908	0.00272303	up	MSMEG_4783	hypothetical protein	-	-	-
MSMEG_1219	11.3233	3.29667	1.78022	2.15787e-09	2.52151e-08	up	MSMEG_1219	ABC transporter permease	GO:0005215;GO:0016021;GO:0015658;GO:0005886	K01998-ko02024 Quorum sensing;ko02010 ABC transporters	COG4177-ABC-type branched-chain amino acid transport system, permease component[E]
MSMEG_2124	49.1033	14.3167	1.77813	6.97797e-17	1.90712e-15	up	MSMEG_2124	glycerol uptake facilitator, MIP channel	GO:0005215;GO:0016021;GO:0005886	-	COG0580-Glycerol uptake facilitator and related permeases (Major Intrinsic Protein Family)[G]
MSMEG_1180	40.43	11.79	1.77786	2.97477e-14	6.32939e-13	up	MSMEG_1180	allantoate amidohydrolase	GO:0016813;GO:0042802;GO:0008152;GO:0050538	K02083-ko00230 Purine metabolism	COG0624-Acetylornithine deacetylase/Succinyl-diaminopimelate desuccinylase and related deacylases[E]
MSMEG_4668	269.823	78.81	1.77556	3.36315e-34	2.49637e-32	up	MSMEG_4668	oxidoreductase alpha (molybdopterin) subunit	GO:0051539;GO:0030151;GO:0008863	-	COG3383-Uncharacterized anaerobic dehydrogenase[R]
MSMEG_0383	2963.4	868.5	1.77065	1.90567e-31	1.19691e-29	up	MSMEG_0383	hypothetical protein	GO:0020037	-	-
MSMEG_6176	20.1467	5.92667	1.76525	9.03256e-11	1.2607e-09	up	MSMEG_6176	2-dehydro-3-deoxy-6-phosphogalactonate aldolase	GO:0034194;GO:0008674;GO:0008152	K01631-ko00052 Galactose metabolism	COG0800-2-keto-3-deoxy-6-phosphogluconate aldolase[G]
MSMEG_5139	6.23667	1.83667	1.76369	1.55791e-09	1.84687e-08	up	narH	nitrate reductase subunit beta	GO:0005737;GO:0042126;GO:0008940;GO:0051538;GO:0009325;GO:0051539;GO:0016020;GO:0042128;GO:0046872;GO:0009061;GO:0005886;GO:0016491;GO:0009055	K00371-ko02020 Two-component system;ko00910 Nitrogen metabolism	COG1140-Nitrate reductase beta subunit[C]
MSMEG_5119	766.987	229.53	1.74052	0.0034346	0.0117768	up	pruA	1-pyrroline-5-carboxylate dehydrogenase	GO:0004029;GO:0006561;GO:0006560;GO:0016620;GO:0019470;GO:0003842;GO:0006537;GO:0010133;GO:0005759;GO:0009055;GO:0042802;GO:0006562	K00294-ko00330 Arginine and proline metabolism;ko00250 Alanine, aspartate and glutamate metabolism	COG4230-Delta 1-pyrroline-5-carboxylate dehydrogenase[C]
MSMEG_3445	2.37	0.71	1.739	0.00114992	0.00451837	up	MSMEG_3445	5,10-methylenetetrahydromethanopterin reductase	GO:0005737;GO:0052749;GO:0006730;GO:0016705;GO:0019386;GO:0018537	-	COG2141-Coenzyme F420-dependent N5,N10-methylene tetrahydromethanopterin reductase and related flavin-dependent oxidoreductases[C]
MSMEG_0520	45.0333	13.5067	1.73732	1.71195e-21	6.35366e-20	up	MSMEG_0520	porin MspB	GO:0051715;GO:0046930;GO:0005618;GO:0006811;GO:0015288;GO:0005576;GO:0009279	-	-
MSMEG_6108	18.3633	5.51333	1.73583	5.92895e-14	1.2217e-12	up	MSMEG_6108	zinc-binding dehydrogenase	GO:0000721;GO:0008270;GO:0003939	-	COG1064-Zn-dependent alcohol dehydrogenases[R]
MSMEG_6493	2.20667	0.663333	1.73406	0.00842134	0.0250835	up	MSMEG_6493	hypothetical protein	-	-	COG0715-ABC-type nitrate/sulfonate/bicarbonate transport systems, periplasmic components[P]
MSMEG_0087	36.5167	10.9933	1.73193	3.52039e-19	1.13838e-17	up	MSMEG_0087	glucitol operon repressor	GO:0003700;GO:0005622;GO:0006351;GO:0003677;GO:0006004;GO:0006006	-	COG1349-Transcriptional regulators of sugar metabolism[KG]
MSMEG_4718	20.0767	6.05333	1.72972	5.85281e-11	8.3839e-10	up	MSMEG_4718	TetR family transcriptional regulator	GO:0006355;GO:0042803;GO:0006351;GO:0003677	-	COG1309-Transcriptional regulator[K]
MSMEG_4662	77.88	23.5833	1.72349	7.80152e-19	2.47376e-17	up	MSMEG_4662	deoxyribose-phosphate aldolase superfamily protein	GO:0003824	-	-
MSMEG_4174	5.98	1.82	1.71621	4.10132e-05	0.000227804	up	MSMEG_4174	IclR family transcriptional regulator	GO:0003700;GO:0005829;GO:0006355;GO:0045892;GO:0006351;GO:0003677;GO:0006097	-	COG1414-Transcriptional regulator[K]
MSMEG_6576	7.48333	2.28	1.71465	0.000331489	0.00150271	up	MSMEG_6576	pyridoxamine 5'-phosphate oxidase	GO:0042803;GO:0042816;GO:0004733;GO:0030170;GO:0010181	-	-
MSMEG_0447	36.38	11.1133	1.71085	1.56481e-09	1.8517e-08	up	MSMEG_0447	hypothetical protein	GO:0051920;GO:0004601;GO:0006979	-	COG1764-Predicted redox protein, regulator of disulfide bond formation[O]
MSMEG_0984	15.8	4.83333	1.70883	1.58567e-18	4.90883e-17	up	MSMEG_0984	trap transporter 4tm/12tm fusion protein	GO:0016021;GO:0006810;GO:0005886	-	COG4666-TRAP-type uncharacterized transport system, fused permease components[R]
MSMEG_4711	56.6833	17.35	1.70799	1.26419e-21	4.77325e-20	up	MSMEG_4711	pyruvate dehydrogenase E1 component subunit beta	GO:0005618;GO:0004739;GO:0003863;GO:0005886	K00162-ko00020 Citrate cycle (TCA cycle);ko04922 Glucagon signaling pathway;ko00010 Glycolysis / Gluconeogenesis;ko04066 HIF-1 signaling pathway;ko05230 Central carbon metabolism in cancer;ko01200 Carbon metabolism;ko00620 Pyruvate metabolism	COG0022-Pyruvate/2-oxoglutarate dehydrogenase complex, dehydrogenase (E1) component, eukaryotic type, beta subunit[C]
MSMEG_2712	38.62	11.84	1.70568	2.79094e-08	2.69681e-07	up	hypC	hydrogenase assembly chaperone HypC/HupF	-	-	COG0298-Hydrogenase maturation factor[O]
MSMEG_6881	99.14	30.4433	1.70334	4.34929e-12	7.04951e-11	up	MSMEG_6881	GntR family transcriptional regulator	GO:0003700;GO:0043565;GO:0006351;GO:0003677	-	COG1802-Transcriptional regulators[K]
MSMEG_6790	1.67667	0.516667	1.69829	0.00944848	0.0276264	up	MSMEG_6790	AP endonuclease, family protein 2	GO:0016853	-	-
MSMEG_6314	19.87	6.12667	1.69742	8.02206e-13	1.43956e-11	up	MSMEG_6314	haloalkane dehalogenase	GO:0018786	K01563-ko00625 Chloroalkane and chloroalkene degradation;ko00361 Chlorocyclohexane and chlorobenzene degradation	COG0596-Predicted hydrolases or acyltransferases (alpha/beta hydrolase superfamily)[R]
MSMEG_3727	70.3067	21.71	1.6953	9.83314e-20	3.31083e-18	up	MSMEG_3727	Copper oxidase	-	-	-
MSMEG_5942	1.84333	0.57	1.69328	1.69071e-05	0.000102828	up	MSMEG_5942	AMP-dependent synthetase/ligase	GO:0016021;GO:0004467;GO:0006635;GO:0005524	-	COG1022-Long-chain acyl-CoA synthetases (AMP-forming)[I]
MSMEG_1732	4.7	1.46333	1.6834	1.12676e-05	7.09054e-05	up	MSMEG_1732	transposase IS116/IS110/IS902	GO:0004803;GO:0006313;GO:0003677	-	-
MSMEG_2737	27.7767	8.65667	1.68199	1.68232e-23	7.27744e-22	up	MSMEG_2737	PPE family protein	-	-	-
MSMEG_4710	43.0533	13.4233	1.68138	1.36964e-15	3.31351e-14	up	MSMEG_4710	branched-chain alpha-keto acid dehydrogenase subunit E2	GO:0005618;GO:0004742;GO:0043754;GO:0008152;GO:0005886	K00627-ko00010 Glycolysis / Gluconeogenesis;ko00020 Citrate cycle (TCA cycle);ko01200 Carbon metabolism;ko00620 Pyruvate metabolism	COG0508-Pyruvate/2-oxoglutarate dehydrogenase complex, dihydrolipoamide acyltransferase (E2) component, and related enzymes[C]
MSMEG_1646	2.84	0.886667	1.67943	0.00141697	0.0054381	up	MSMEG_1646	23S rRNA (adenine(2058)-N(6))-methyltransferase Erm(38)	GO:0000179;GO:0046677;GO:0003723	-	COG0030-Dimethyladenosine transferase (rRNA methylation)[J]
MSMEG_5117	461.24	144.997	1.6695	0.00479499	0.0155401	up	MSMEG_5117	proline dehydrogenase	GO:0004657;GO:0010133;GO:0004029	K00318-ko00330 Arginine and proline metabolism	COG0506-Proline dehydrogenase[E]
MSMEG_2054	5.81	1.82667	1.66932	0.000119614	0.000597337	up	MSMEG_2054	NADH dehydrogenase subunit J	GO:0009535;GO:0008137;GO:0016021;GO:0006810;GO:0048038	K00339-ko00190 Oxidative phosphorylation	COG0839-NADH:ubiquinone oxidoreductase subunit 6 (chain J)[C]
MSMEG_3179	3.42333	1.07667	1.66883	0.012297	0.0343706	up	MSMEG_3179	pyridoxamine 5'-phosphate oxidase	GO:0004733;GO:0010181	-	-
MSMEG_0982	31.7567	10.0033	1.66658	1.73688e-17	4.97601e-16	up	MSMEG_0982	immunogenic protein	-	-	COG2358-TRAP-type uncharacterized transport system, periplasmic component[R]
MSMEG_0167	12.6333	3.98667	1.66398	5.76493e-12	9.25221e-11	up	MSMEG_0167	transmembrane transporter	GO:0006811;GO:0016021;GO:0015297;GO:0055085;GO:0005886	-	-
MSMEG_5717	432.24	136.57	1.66219	6.319e-26	3.03498e-24	up	MSMEG_5717	pyridoxamine 5'-phosphate oxidase	GO:0004733;GO:0010181	-	-
MSMEG_0889	64.9667	20.54	1.66126	3.45218e-30	2.06877e-28	up	MSMEG_0889	succinate-semialdehyde dehydrogenase	GO:0004030;GO:0006081;GO:0016620	-	COG1012-NAD-dependent aldehyde dehydrogenases[C]
MSMEG_6490	39.7967	12.62	1.65694	1.30953e-14	2.91939e-13	up	MSMEG_6490	major facilitator superfamily protein	GO:0005215;GO:0016021;GO:0055085;GO:0005886	-	-
MSMEG_2052	6.84	2.17	1.6563	8.95431e-08	8.00131e-07	up	nuoL	NADH dehydrogenase subunit L	GO:0008137;GO:0016021;GO:0052572;GO:0005886;GO:0048038;GO:0042773	K00341-ko00190 Oxidative phosphorylation	COG1009-NADH:ubiquinone oxidoreductase subunit 5 (chain L)/Multisubunit Na+/H+ antiporter, MnhA subunit[CP]
MSMEG_2051	8.11667	2.57667	1.65538	2.93342e-09	3.33237e-08	up	nuoM	NADH dehydrogenase subunit M	GO:0008137;GO:0016021;GO:0048038;GO:0042773;GO:0005886	K00342-ko00190 Oxidative phosphorylation	COG1008-NADH:ubiquinone oxidoreductase subunit 4 (chain M)[C]
MSMEG_6679	3.17667	1.01	1.65316	0.001122	0.00442931	up	MSMEG_6679	metallo-beta-lactamase	GO:0016787;GO:0046872	-	-
MSMEG_4651	21.55	6.85333	1.65281	2.21154e-11	3.31325e-10	up	MSMEG_4651	AP endonuclease, family protein 2	GO:0050114;GO:0004519;GO:0019310;GO:0016853;GO:0030145	K03335-ko00562 Inositol phosphate metabolism	COG1082-Sugar phosphate isomerases/epimerases[G]
MSMEG_0163	5.67333	1.81667	1.6429	0.0107969	0.0308645	up	MSMEG_0163	hypothetical protein	-	-	-
MSMEG_1775	408.153	130.883	1.64083	3.61227e-27	1.91832e-25	up	MSMEG_1775	cytochrome P450 monooxygenase	GO:0004497;GO:0016020;GO:0020037;GO:0016705;GO:0005789;GO:0005506;GO:0009055	-	-
MSMEG_5730	9.76667	3.13333	1.64017	2.63834e-12	4.45314e-11	up	MSMEG_5730	permease for cytosine/purines, uracil, thiamine, allantoin transporter	GO:0015851;GO:0005215;GO:0016021;GO:0015205;GO:0005886;GO:0055085	-	COG1953-Cytosine/uracil/thiamine/allantoin permeases[FH]
MSMEG_5492	11.62	3.73333	1.63807	4.5541e-09	5.02045e-08	up	MSMEG_5492	acetyl-CoA carboxylase carboxyltransferase	GO:0004485;GO:0006552;GO:0016421;GO:0007563;GO:0005759;GO:0006551;GO:0016874;GO:0047154;GO:0005524	-	COG4799-Acetyl-CoA carboxylase, carboxyltransferase component (subunits alpha and beta)[I]
MSMEG_5232	10.8333	3.48333	1.63694	0.0147813	0.0401629	up	MSMEG_5232	hypothetical protein	-	-	-
MSMEG_1588	6.38	2.05333	1.63559	0.00510673	0.0163869	up	MSMEG_1588	hypothetical protein	-	-	-
MSMEG_0118	30.98	10.01	1.6299	4.24196e-09	4.70433e-08	up	MSMEG_0118	hypothetical protein	-	-	COG5516-Conserved protein containing a Zn-ribbon-like motif, possibly RNA-binding[R]
MSMEG_1976	215.52	69.8733	1.62501	5.14476e-33	3.6135e-31	up	MSMEG_1976	hypothetical protein	-	-	-
MSMEG_5141	6.73333	2.18333	1.62479	5.24971e-08	4.8571e-07	up	MSMEG_5141	nitrate/nitrite transporter	GO:0090352;GO:0016021;GO:0042128;GO:0005886;GO:0001666;GO:0055085	K02575-ko00910 Nitrogen metabolism	COG2223-Nitrate/nitrite transporter[P]
MSMEG_3707	12.26	3.99	1.6195	8.08087e-07	6.22694e-06	up	MSMEG_3707	hypothetical protein	-	-	-
MSMEG_4717	25.5933	8.33	1.61938	5.65619e-18	1.67177e-16	up	MSMEG_4717	carboxyl transferase domain-containing protein	GO:0004485;GO:0015936;GO:0004658;GO:0006552;GO:0005739;GO:0016740;GO:0005759;GO:0005524	K01969-ko00280 Valine, leucine and isoleucine degradation	COG4799-Acetyl-CoA carboxylase, carboxyltransferase component (subunits alpha and beta)[I]
MSMEG_5741	257.477	84.0267	1.61552	1.31296e-25	6.12591e-24	up	MSMEG_5741	hypothetical protein	-	-	COG1434-Uncharacterized conserved protein[S]
MSMEG_2496	8.62667	2.82333	1.6114	9.41153e-06	6.03891e-05	up	MSMEG_2496	NAD-binding protein	GO:0016616;GO:0051287;GO:0031406;GO:0019752;GO:0070404;GO:0070402	-	COG0111-Phosphoglycerate dehydrogenase and related dehydrogenases[HE]
MSMEG_6107	18.0133	5.91667	1.60621	4.07907e-15	9.48203e-14	up	MSMEG_6107	limonene 1,2-monooxygenase	GO:0018635;GO:0004497;GO:0016705;GO:0052601	K14733-ko00903 Limonene and pinene degradation	COG2141-Coenzyme F420-dependent N5,N10-methylene tetrahydromethanopterin reductase and related flavin-dependent oxidoreductases[C]
MSMEG_1420	19.4	6.39333	1.60142	8.20513e-08	7.40275e-07	up	MSMEG_1420	transcriptional regulatory protein	GO:0006355;GO:0006351;GO:0003677	-	COG1309-Transcriptional regulator[K]
MSMEG_3601	416.833	137.433	1.60074	1.74648e-14	3.85406e-13	up	MSMEG_3601	ribose/xylose/arabinose/galactoside ABC-type transport systems, permeases	GO:0016021;GO:0015407;GO:0015145;GO:0005886	K10440-ko02010 ABC transporters	COG4158-Predicted ABC-type sugar transport system, permease component[R]
MSMEG_3130	3.70667	1.22333	1.5993	0.0117819	0.0332439	up	MSMEG_3130	hypothetical protein	-	-	-
MSMEG_5641	4.06	1.34	1.59925	2.75679e-05	0.00015964	up	MSMEG_5641	glycoside hydrolase family protein	GO:0016787;GO:0033201;GO:0000166;GO:0016757;GO:0009011;GO:0071793	-	COG0438-Glycosyltransferase[M]
MSMEG_3265	2147.39	709.053	1.59862	7.53737e-17	2.05142e-15	up	MSMEG_3265	arabitol-phosphate dehydrogenase	GO:0003939;GO:0016616;GO:0071322;GO:0016052;GO:0030246;GO:0009758;GO:0008270	K00060-ko00260 Glycine, serine and threonine metabolism	COG1063-Threonine dehydrogenase and related Zn-dependent dehydrogenases[ER]
MSMEG_4830	19	6.28	1.59716	5.43853e-05	0.000292623	up	MSMEG_4830	hypothetical protein	-	-	-
MSMEG_5108	10.3133	3.41667	1.59385	0.000140141	0.000687238	up	MSMEG_5108	hypothetical protein	GO:0016021	-	-
MSMEG_5558	36.3133	12.05	1.59147	9.66087e-07	7.36346e-06	up	MSMEG_5558	hypothetical protein	-	-	-
MSMEG_5490	9.28333	3.08333	1.59015	1.44321e-07	1.24696e-06	up	MSMEG_5490	hypothetical protein	-	-	-
MSMEG_0219	197.89	66.0933	1.58212	4.10398e-44	4.46787e-42	up	MSMEG_0219	RNA polymerase factor sigma-70	GO:0003700;GO:0016779;GO:0016987;GO:0006352;GO:0003677	-	COG1595-DNA-directed RNA polymerase specialized sigma subunit, sigma24 homolog[K]
MSMEG_5869	9.92667	3.31667	1.58158	3.75915e-07	3.05788e-06	up	MSMEG_5869	short chain dehydrogenase	GO:0004316;GO:0016491	-	COG4221-Short-chain alcohol dehydrogenase of unknown specificity[R]
MSMEG_5611	74.0833	24.7667	1.58075	1.08107e-15	2.65472e-14	up	MSMEG_5611	spore protein	-	-	COG0071-Molecular chaperone (small heat shock protein)[O]
MSMEG_1125	12.6333	4.23333	1.57737	2.67196e-05	0.00015514	up	MSMEG_1125	ArsR family transcriptional regulator	-	-	COG2345-Predicted transcriptional regulator[K]
MSMEG_4169	8.79667	2.95	1.57624	3.30017e-06	2.30553e-05	up	MSMEG_4169	3-oxoacyl-ACP reductase	GO:0051287;GO:0050661;GO:0004316;GO:0030497	-	COG1028-Dehydrogenases with different specificities (related to short-chain alcohol dehydrogenases)[IQR]
MSMEG_5621	1.61	0.54	1.57603	0.0150986	0.0409059	up	MSMEG_5621	acyl-CoA dehydrogenase	GO:0050660;GO:0033539;GO:0016627;GO:0000062;GO:0055088;GO:0003995;GO:0052890;GO:0009055	-	COG1960-Acyl-CoA dehydrogenases[I]
MSMEG_2637	5.87333	1.97333	1.57354	4.62934e-06	3.14006e-05	up	MSMEG_2637	oxidoreductase, Gfo/Idh/MocA family protein	GO:0050661;GO:0051289;GO:0051287;GO:0042843;GO:0008270;GO:0047837;GO:0016491	-	COG0673-Predicted dehydrogenases and related proteins[R]
MSMEG_1509	8.82	2.96667	1.57194	5.44702e-05	0.000292839	up	MSMEG_1509	TetR family transcriptional regulator	GO:0006355;GO:0006351;GO:0003677	-	-
MSMEG_6028	3.01	1.01667	1.56592	0.00272076	0.00965344	up	MSMEG_6028	LysR family transcriptional regulator	GO:0003700;GO:0006351;GO:0003677	-	COG0583-Transcriptional regulator[K]
MSMEG_1906	7.66	2.59	1.56439	9.32614e-13	1.6509e-11	up	MSMEG_1906	toluate 1,2-dioxygenase electron transfer component	GO:0051537;GO:0042203;GO:0051213;GO:0006810;GO:0008860;GO:0047116;GO:0046872;GO:0009055	K05784-ko00622 Xylene degradation;ko00364 Fluorobenzoate degradation;ko01220 Degradation of aromatic compounds;ko00362 Benzoate degradation	COG1018-Flavodoxin reductases (ferredoxin-NADPH reductases) family 1[C]
MSMEG_5303	71.7533	24.2633	1.56427	1.63426e-08	1.63727e-07	up	putP	sodium/proline symporter	GO:0031402;GO:0016021;GO:0035524;GO:0005887;GO:0005886;GO:0005298	-	COG0591-Na+/proline symporter[ER]
MSMEG_6177	36.1367	12.23	1.56304	2.9446e-19	9.61706e-18	up	MSMEG_6177	galactonate dehydratase	GO:0009063;GO:0034194;GO:0000287;GO:0008869	K01684-ko00052 Galactose metabolism	COG4948-L-alanine-DL-glutamate epimerase and related enzymes of enolase superfamily[MR]
MSMEG_6316	15.4	5.23333	1.55713	1.37788e-07	1.19526e-06	up	MSMEG_6316	lipoprotein LpqH	GO:0044117;GO:0006810;GO:0052553;GO:0005618;GO:0009986;GO:0016020;GO:0097691;GO:0009405;GO:0005886;GO:0030430;GO:0052157;GO:0046789	K14953-ko05152 Tuberculosis	-
MSMEG_6295	2.30333	0.783333	1.55602	0.000652466	0.00273024	up	MSMEG_6295	shikimate transporter	GO:0015293;GO:0015733;GO:0016021;GO:0015530;GO:0005886;GO:0055085	-	-
MSMEG_1124	23.84	8.11	1.55561	3.39983e-07	2.78991e-06	up	MSMEG_1124	ferredoxin FdxA	GO:0005737;GO:0075136;GO:0046872;GO:0051538;GO:0051539;GO:0005829;GO:0052572;GO:0006535;GO:0009055;GO:0001666;GO:0016491	-	-
MSMEG_6488	76.4167	26.08	1.55094	4.72875e-13	8.77505e-12	up	MSMEG_6488	hypothetical protein	-	-	-
MSMEG_0277	1.55	0.53	1.5482	0.010525	0.0302269	up	MSMEG_0277	aminotransferase	GO:0008483;GO:0033094;GO:0030170	-	COG4992-Ornithine/acetylornithine aminotransferase[E]
MSMEG_6709	14.66	5.01333	1.54804	3.06507e-07	2.53129e-06	up	MSMEG_6709	cyclopentanol dehydrogenase	GO:0033022;GO:0055041	-	COG1028-Dehydrogenases with different specificities (related to short-chain alcohol dehydrogenases)[IQR]
MSMEG_4669	120.47	41.2233	1.54714	7.86745e-22	3.00527e-20	up	fdhD	formate dehydrogenase accessory protein	GO:0005737;GO:0006777;GO:0016783;GO:0097163	-	COG1526-Uncharacterized protein required for formate dehydrogenase activity[C]
MSMEG_0084	92.77	31.7767	1.54569	2.16474e-12	3.69193e-11	up	MSMEG_0084	phosphocarrier protein HPr	GO:0005737;GO:0004674;GO:0103111;GO:0009401;GO:0008982	-	COG1925-Phosphotransferase system, HPr-related proteins[G]
MSMEG_5302	246.31	84.39	1.54533	1.44637e-15	3.4607e-14	up	MSMEG_5302	aerobic C4-dicarboxylate transporter	GO:0016021;GO:0006835;GO:0015293;GO:0005886	K11103-ko02020 Two-component system	COG1301-Na+/H+-dicarboxylate symporters[C]
MSMEG_4203	2.12333	0.73	1.54036	0.00052312	0.00224361	up	MSMEG_4203	peptidase S8/S53 subtilisin kexin sedolisin	GO:0004252;GO:0008233;GO:0005509;GO:0006508	-	COG1404-Subtilisin-like serine proteases[O]
MSMEG_6850	6.46667	2.22667	1.53814	5.43024e-05	0.000292418	up	MSMEG_6850	alpha/beta hydrolase	GO:0017000;GO:0004601;GO:0033961	-	-
MSMEG_4462	5.81667	2.00333	1.53779	1.28434e-07	1.12006e-06	up	MSMEG_4462	sodium:solute symporter	GO:0031402;GO:0005215;GO:0016021;GO:0035524;GO:0005887;GO:0005298;GO:0055085	-	COG0591-Na+/proline symporter[ER]
MSMEG_1977	228.18	78.7633	1.53458	5.69388e-38	4.83018e-36	up	MSMEG_1977	alcohol dehydrogenase	GO:0008270;GO:0004022	K13953-ko00626 Naphthalene degradation;ko00071 Fatty acid degradation;ko00982 Drug metabolism - cytochrome P450;ko00980 Metabolism of xenobiotics by cytochrome P450;ko00010 Glycolysis / Gluconeogenesis;ko00830 Retinol metabolism;ko00625 Chloroalkane and chloroalkene degradation;ko01220 Degradation of aromatic compounds;ko00350 Tyrosine metabolism	COG1064-Zn-dependent alcohol dehydrogenases[R]
MSMEG_0680	14.3033	4.97333	1.52407	9.86992e-12	1.54605e-10	up	MSMEG_0680	UDP-glucose 6-dehydrogenase	GO:0051287;GO:0003979;GO:0006065;GO:0000271;GO:0045227	K00012-ko00500 Starch and sucrose metabolism;ko00520 Amino sugar and nucleotide sugar metabolism;ko00040 Pentose and glucuronate interconversions;ko00053 Ascorbate and aldarate metabolism	COG1004-Predicted UDP-glucose 6-dehydrogenase[M]
MSMEG_2490	99.5833	34.74	1.51931	0.00479621	0.0155401	up	MSMEG_2490	decarboxylase	GO:0050076;GO:0036361;GO:0006807;GO:0008152;GO:0051289	-	COG3473-Maleate cis-trans isomerase[Q]
MSMEG_0511	2.18667	0.763333	1.51835	0.00472001	0.0153541	up	MSMEG_0511	sugar isomerase	GO:0005975;GO:0016853;GO:0016861;GO:0030246	-	COG2222-Predicted phosphosugar isomerases[M]
MSMEG_1403	244.473	86.06	1.50626	1.90625e-41	1.94556e-39	up	MSMEG_1403	cutinase	GO:0016787;GO:0008152	-	-
MSMEG_0772	1.88333	0.663333	1.50548	0.00924478	0.0271601	up	MSMEG_0772	phytase	-	-	COG4222-Uncharacterized protein conserved in bacteria[S]
MSMEG_0285	25.9633	9.14667	1.50516	3.51371e-11	5.07778e-10	up	MSMEG_0285	TetR family transcriptional regulator	GO:0006355;GO:0006351;GO:0003677	-	-
MSMEG_2721	5.59667	1.97667	1.5015	8.89741e-05	0.000457621	up	hypB	hydrogenase nickel incorporation protein HypB	GO:0016151;GO:0006461	-	COG0378-Ni2+-binding GTPase involved in regulation of expression and maturation of urease and hydrogenase[OK]
MSMEG_3129	15.9833	5.66333	1.49684	4.64107e-06	3.14476e-05	up	MSMEG_3129	HTH-type transcriptional regulator	GO:0006355;GO:0006351;GO:0003677	-	-
MSMEG_0148	16.53	5.86667	1.49447	1.43067e-08	1.44662e-07	up	MSMEG_0148	TetR family transcriptional regulator	GO:0006355;GO:0006351;GO:0003677	-	COG1309-Transcriptional regulator[K]
MSMEG_3613	52.1267	18.5333	1.4919	1.48237e-11	2.27831e-10	up	MSMEG_3613	hypothetical protein	-	-	COG5516-Conserved protein containing a Zn-ribbon-like motif, possibly RNA-binding[R]
MSMEG_2570	10.5033	3.74	1.48974	1.1914e-10	1.63492e-09	up	MSMEG_2570	xanthine/uracil permease	GO:0005215;GO:0016021;GO:0055085;GO:0005886	-	COG2233-Xanthine/uracil permeases[F]
MSMEG_2714	16.3167	5.83333	1.48395	0.00681858	0.0209595	up	MSMEG_2714	hypothetical protein	GO:0016021	-	-
MSMEG_4167	47.0933	16.8367	1.48392	1.47843e-11	2.27831e-10	up	MSMEG_4167	alcohol dehydrogenase	GO:0005618;GO:0044119;GO:0001101;GO:0004022;GO:0008270	K00121-ko00626 Naphthalene degradation;ko00071 Fatty acid degradation;ko00982 Drug metabolism - cytochrome P450;ko00980 Metabolism of xenobiotics by cytochrome P450;ko00010 Glycolysis / Gluconeogenesis;ko00830 Retinol metabolism;ko00625 Chloroalkane and chloroalkene degradation;ko05204 Chemical carcinogenesis;ko01200 Carbon metabolism;ko01220 Degradation of aromatic compounds;ko00680 Methane meta…	COG1062-Zn-dependent alcohol dehydrogenases, class III[C]
MSMEG_2713	69.6267	24.9	1.48349	2.39241e-14	5.12369e-13	up	MSMEG_2713	peptidase M52, hydrogen uptake protein	GO:0008233;GO:0004190;GO:0008047;GO:0006464	-	COG0680-Ni,Fe-hydrogenase maturation factor[C]
MSMEG_1366	147.01	52.7433	1.47885	8.47849e-32	5.53815e-30	up	MSMEG_1366	ABC transporter ATP-binding protein	GO:0005618;GO:0070508;GO:0016887;GO:0005524;GO:0005886	K02065-ko02010 ABC transporters	COG1127-ABC-type transport system involved in resistance to organic solvents, ATPase component[Q]
MSMEG_1740	19.4733	6.98667	1.47882	1.68838e-10	2.27391e-09	up	MSMEG_1740	dehydrogenase/reductase SDR family protein member 4	GO:0004090;GO:0005777	K11147-ko04146 Peroxisome;ko00830 Retinol metabolism	COG1028-Dehydrogenases with different specificities (related to short-chain alcohol dehydrogenases)[IQR]
MSMEG_2707	28	10.0767	1.47441	1.44784e-13	2.80632e-12	up	MSMEG_2707	hypothetical protein	-	-	-
MSMEG_1218	13.8233	4.98	1.47289	1.33148e-06	9.84966e-06	up	MSMEG_1218	ABC transporter ATP-binding protein	GO:0006865;GO:0016887;GO:0005524;GO:0005886	K01995-ko02024 Quorum sensing;ko02010 ABC transporters	COG0411-ABC-type branched-chain amino acid transport systems, ATPase component[E]
MSMEG_0785	3.11	1.12333	1.46913	0.00163019	0.00614095	up	MSMEG_0785	hypothetical protein	GO:0005886	-	-
MSMEG_5271	88.73	32.0567	1.4688	2.34385e-11	3.49544e-10	up	MSMEG_5271	esterase	GO:0004806;GO:0010447;GO:0052689;GO:0052572;GO:0004629;GO:0008152;GO:0044119;GO:0009056	-	COG0657-Esterase/lipase[I]
MSMEG_4350	6.17	2.23	1.46823	2.82869e-05	0.000163462	up	dapB	dihydrodipicolinate reductase	GO:0009089;GO:0019877;GO:0008839	-	COG3804-Uncharacterized conserved protein related to dihydrodipicolinate reductase[S]
MSMEG_2457	12.3433	4.47333	1.46431	0.00169004	0.00634809	up	MSMEG_2457	hypothetical protein	GO:0016021	-	-
MSMEG_5166	7.92333	2.87667	1.46171	9.58848e-09	9.97324e-08	up	MSMEG_5166	Na+/solute symporter	GO:0015293;GO:0006847;GO:0005215;GO:0016021;GO:0043879;GO:0015123;GO:0006814;GO:0005887;GO:0055085	-	COG4147-Predicted symporter[R]
MSMEG_0716	5.68667	2.07333	1.45563	1.03044e-05	6.49978e-05	up	MSMEG_0716	major facilitator superfamily protein	GO:0015293;GO:0015733;GO:0016021;GO:0015530;GO:0005886;GO:0055085	-	-
MSMEG_5918	1.78	0.65	1.45337	0.00669053	0.0206144	up	MSMEG_5918	P450 heme-thiolate protein	GO:0004497;GO:0006707;GO:0020037;GO:0005618;GO:0016705;GO:0031073;GO:0005886;GO:0036199;GO:0005506	K16046-ko00984 Steroid degradation	COG2124-Cytochrome P450[Q]
MSMEG_1181	12.63	4.62333	1.44985	4.09195e-07	3.29983e-06	up	hutF	N-formimino-L-glutamate deiminase	GO:0050270;GO:0046872;GO:0090614;GO:0050416	K05603-ko00340 Histidine metabolism	COG0402-Cytosine deaminase and related metal-dependent hydrolases[FR]
MSMEG_0855	8.65333	3.17333	1.44726	0.000220625	0.00104657	up	MSMEG_0855	hypothetical protein	GO:0016021	-	-
MSMEG_1908	5.14667	1.89	1.44525	9.56141e-06	6.11706e-05	up	MSMEG_1908	benzoate 1,2-dioxygenase subunit alpha	GO:0018623;GO:0019439;GO:0005506;GO:0051537;GO:0043640	K05549-ko00622 Xylene degradation;ko00364 Fluorobenzoate degradation;ko01220 Degradation of aromatic compounds;ko00362 Benzoate degradation	COG4638-Phenylpropionate dioxygenase and related ring-hydroxylating dioxygenases, large terminal subunit[PR]
MSMEG_6005	9.46333	3.49	1.43912	4.05899e-05	0.000225838	up	MSMEG_6005	hypothetical protein	-	-	-
MSMEG_2492	21.07	7.77333	1.43859	1.56049e-05	9.54412e-05	up	MSMEG_2492	D-lactate dehydrogenase	GO:0051536;GO:0046872;GO:0016614;GO:0050660;GO:0051539	-	COG0277-FAD/FMN-containing dehydrogenases[C]
MSMEG_5681	19.0467	7.03667	1.43657	1.39445e-15	3.36109e-14	up	MSMEG_5681	ferredoxin/ferredoxin--NADP reductase	GO:0005737;GO:0051539;GO:0004324;GO:0005886;GO:0046872;GO:0016491	-	COG0493-NADPH-dependent glutamate synthase beta chain and related oxidoreductases[ER]
MSMEG_5765	6.48333	2.39667	1.43571	0.00971299	0.0283111	up	MSMEG_5765	globin	GO:0046872;GO:0005344;GO:0019825;GO:0020037;GO:0015671	-	COG2346-Truncated hemoglobins[R]
MSMEG_6254	80.1033	29.6633	1.43318	1.0451e-13	2.06866e-12	up	MSMEG_6254	hypothetical protein	-	-	-
MSMEG_3391	12.9933	4.82	1.43067	1.18844e-07	1.0406e-06	up	MSMEG_3391	L-carnitine dehydratase/bile acid-inducible protein F	GO:0033611;GO:0033608	-	COG1804-Predicted acyl-CoA transferases/carnitine dehydratase[C]
MSMEG_5495	7.22	2.68	1.42977	7.82426e-05	0.000408538	up	MSMEG_5495	enoyl-CoA hydratase	GO:0004300;GO:0016836;GO:0009437;GO:0008152	K01692-ko00380 Tryptophan metabolism;ko00071 Fatty acid degradation;ko00280 Valine, leucine and isoleucine degradation;ko00362 Benzoate degradation;ko00640 Propanoate metabolism;ko00627 Aminobenzoate degradation;ko00360 Phenylalanine metabolism;ko00930 Caprolactam degradation;ko01212 Fatty acid metabolism;ko00903 Limonene and pinene degradation;ko00650 Butanoate metabolism;ko00410 beta-Alanine me…	COG1024-Enoyl-CoA hydratase/carnithine racemase[I]
MSMEG_2458	63.37	23.54	1.42869	1.81711e-21	6.70585e-20	up	MSMEG_2458	hypothetical protein	GO:0005215;GO:0006810;GO:0009228;GO:0005886	-	COG0715-ABC-type nitrate/sulfonate/bicarbonate transport systems, periplasmic components[P]
MSMEG_4712	79.2033	29.4867	1.4255	3.13586e-21	1.14433e-19	up	MSMEG_4712	pyruvate dehydrogenase E1 component subunit alpha	GO:0004739;GO:0003863;GO:0046872	K00161-ko00020 Citrate cycle (TCA cycle);ko04922 Glucagon signaling pathway;ko00010 Glycolysis / Gluconeogenesis;ko04066 HIF-1 signaling pathway;ko05230 Central carbon metabolism in cancer;ko01200 Carbon metabolism;ko00620 Pyruvate metabolism	COG1071-Pyruvate/2-oxoglutarate dehydrogenase complex, dehydrogenase (E1) component, eukaryotic type, alpha subunit[C]
MSMEG_0200	3.13	1.16667	1.42377	1.59567e-06	1.16718e-05	up	MSMEG_0200	hypothetical protein	-	-	-
MSMEG_1699	1.93667	0.723333	1.42084	0.00715081	0.0217961	up	MSMEG_1699	pentachlorophenol 4-monooxygenase	GO:0019439;GO:0044550;GO:0004497;GO:0071949;GO:0018677	-	COG0654-2-polyprenyl-6-methoxyphenol hydroxylase and related FAD-dependent oxidoreductases[HC]
MSMEG_2711	22.79	8.52	1.41948	2.04796e-21	7.51532e-20	up	hypF	[NiFe] hydrogenase maturation protein HypF	GO:0016743;GO:0003725;GO:0008270;GO:0051604;GO:0046944	-	COG0068-Hydrogenase maturation factor[O]
MSMEG_4335	3.44	1.28667	1.41877	0.00185006	0.00688189	up	MSMEG_4335	diacylglycerol kinase	GO:0008654;GO:0005618;GO:0009247;GO:0005576;GO:0005886;GO:0003951;GO:0046872;GO:0004143;GO:0005524	K07029-ko00561 Glycerolipid metabolism;ko00564 Glycerophospholipid metabolism	COG1597-Sphingosine kinase and enzymes related to eukaryotic diacylglycerol kinase[IR]
MSMEG_4460	3.19333	1.19667	1.41604	8.38525e-05	0.000434013	up	MSMEG_4460	acetolactate synthase	GO:0050660;GO:0000287;GO:0030976;GO:0009099;GO:0009097;GO:0003984	K01652-ko00660 C5-Branched dibasic acid metabolism;ko00770 Pantothenate and CoA biosynthesis;ko01230 Biosynthesis of amino acids;ko01210 2-Oxocarboxylic acid metabolism;ko00290 Valine, leucine and isoleucine biosynthesis;ko00650 Butanoate metabolism	COG0028-Thiamine pyrophosphate-requiring enzymes [acetolactate synthase, pyruvate dehydrogenase (cytochrome), glyoxylate carboligase, phosphonopyruvate decarboxylase][EH]
MSMEG_3730	26.9133	10.09	1.41539	1.12885e-13	2.22768e-12	up	MSMEG_3730	Fis family transcriptional regulator	GO:0043565;GO:0000160;GO:0005622;GO:0006355;GO:0006351;GO:0004673;GO:0003677;GO:0005524	-	COG3284-Transcriptional activator of acetoin/glycerol metabolism[QK]
MSMEG_1290	3.13667	1.17667	1.41453	3.33122e-05	0.000189378	up	ilvD	dihydroxy-acid dehydratase	GO:0009097;GO:0051539;GO:0046872;GO:0004160;GO:0009099	K01687-ko00290 Valine, leucine and isoleucine biosynthesis;ko01230 Biosynthesis of amino acids;ko00770 Pantothenate and CoA biosynthesis;ko01210 2-Oxocarboxylic acid metabolism	COG0129-Dihydroxyacid dehydratase/phosphogluconate dehydratase[EG]
MSMEG_2905	33.45	12.6267	1.40553	3.21587e-08	3.06658e-07	up	MSMEG_2905	transcriptional regulator	GO:0006355;GO:0006351;GO:0003677	-	COG1733-Predicted transcriptional regulators[K]
MSMEG_5568	12.98	4.90333	1.40446	2.5963e-07	2.16314e-06	up	MSMEG_5568	clavaldehyde dehydrogenase	GO:0004316;GO:0016491	-	COG4221-Short-chain alcohol dehydrogenase of unknown specificity[R]
MSMEG_3840	4.47	1.69	1.40325	0.000860564	0.00350449	up	MSMEG_3840	LysR family transcriptional regulator	GO:0003700;GO:0005737;GO:0006351;GO:0003677	-	COG0583-Transcriptional regulator[K]
MSMEG_1216	41.1533	15.58	1.40131	1.77545e-14	3.9048e-13	up	MSMEG_1216	ABC transporter periplasmic protein	GO:0006865	K01999-ko02024 Quorum sensing;ko02010 ABC transporters	COG0683-ABC-type branched-chain amino acid transport systems, periplasmic component[E]
MSMEG_6144	18.0833	6.84667	1.40119	1.56987e-11	2.3903e-10	up	MSMEG_6144	PE family protein	GO:0005618;GO:0016021;GO:0016746;GO:0006629;GO:0005886	-	-
MSMEG_5234	21.0567	7.98	1.39982	3.49283e-10	4.50003e-09	up	MSMEG_5234	short-chain dehydrogenase/reductase SDR	GO:0051287;GO:0050661;GO:0004316;GO:0030497;GO:0016491	-	COG1028-Dehydrogenases with different specificities (related to short-chain alcohol dehydrogenases)[IQR]
MSMEG_2989	22.7167	8.61333	1.39911	2.68414e-09	3.08133e-08	up	MSMEG_2989	LacI family transcriptional regulator	GO:0003700;GO:0006164;GO:0045892;GO:0006351;GO:0003677	-	COG1609-Transcriptional regulators[K]
MSMEG_0732	355.233	134.727	1.39873	9.67796e-23	3.90225e-21	up	MSMEG_0732	chaperone ClpB	GO:0005737;GO:0009408;GO:0016485;GO:0005524	K03695-ko04213 Longevity regulating pathway - multiple species	COG0542-ATPases with chaperone activity, ATP-binding subunit[O]
MSMEG_3559	17.0967	6.49333	1.39668	3.65462e-10	4.68078e-09	up	MSMEG_3559	short chain dehydrogenase	GO:0005743;GO:0004316;GO:0005783;GO:0005739;GO:0016491	-	COG4221-Short-chain alcohol dehydrogenase of unknown specificity[R]
MSMEG_2459	44.15	16.7933	1.39452	1.27764e-15	3.11401e-14	up	MSMEG_2459	transporter ATPase	GO:0006810;GO:0016887;GO:0005524	-	COG1116-ABC-type nitrate/sulfonate/bicarbonate transport system, ATPase component[P]
MSMEG_5019	34.8333	13.2533	1.39411	2.099e-13	4.003e-12	up	MSMEG_5019	regulatory protein	GO:0006355;GO:0006351;GO:0003677	-	COG3284-Transcriptional activator of acetoin/glycerol metabolism[QK]
MSMEG_0424	332.683	126.58	1.3941	2.93695e-11	4.30131e-10	up	MSMEG_0424	Hsp20/alpha crystallin family protein	GO:0005737;GO:0031990;GO:0005634;GO:0051082;GO:0061077;GO:0034620;GO:0071218;GO:0005829;GO:0042802	-	COG0071-Molecular chaperone (small heat shock protein)[O]
MSMEG_1978	197.483	75.1567	1.39376	1.88845e-27	1.02794e-25	up	groEL	molecular chaperone GroEL	GO:0005737;GO:0042026;GO:0005524	-	COG0459-Chaperonin GroEL (HSP60 family)[O]
MSMEG_0085	27.3933	10.46	1.38894	3.06913e-14	6.48789e-13	up	MSMEG_0085	PTS system, Fru family protein, IIABC components	GO:0005351;GO:0022877;GO:0016021;GO:0103111;GO:0009401;GO:0005886	K02770-ko02060 Phosphotransferase system (PTS);ko00051 Fructose and mannose metabolism	COG1299-Phosphotransferase system, fructose-specific IIC component[G]
MSMEG_4663	81.1767	31.0033	1.38864	5.43174e-07	4.31107e-06	up	MSMEG_4663	5-deoxy-glucuronate isomerase	GO:0019310;GO:0008880	K03337-ko00562 Inositol phosphate metabolism	COG3718-Uncharacterized enzyme involved in inositol metabolism[G]
MSMEG_0604	4.03	1.54	1.38785	0.000946348	0.00380872	up	MSMEG_0604	glyoxylate reductase	GO:0005737;GO:0047964;GO:0004617;GO:0051287	K00018-ko00680 Methane metabolism;ko01200 Carbon metabolism;ko00260 Glycine, serine and threonine metabolism;ko00630 Glyoxylate and dicarboxylate metabolism	COG1052-Lactate dehydrogenase and related dehydrogenases[CHR]
MSMEG_5322	3.56667	1.36667	1.38391	0.000267832	0.00123901	up	MSMEG_5322	hypothetical protein	-	-	-
MSMEG_6586	9.68	3.71	1.38359	1.62174e-05	9.90019e-05	up	MSMEG_6586	alpha/beta hydrolase	GO:0016787;GO:0018775;GO:0052689;GO:0043640	-	COG0596-Predicted hydrolases or acyltransferases (alpha/beta hydrolase superfamily)[R]
MSMEG_0605	7.33	2.81	1.38324	6.64224e-06	4.3737e-05	up	MSMEG_0605	hypothetical protein	-	-	-
MSMEG_4807	2.72	1.04333	1.38241	0.00469413	0.0152928	up	MSMEG_4807	amidohydrolase	GO:0016787	-	COG2159-Predicted metal-dependent hydrolase of the TIM-barrel fold[R]
MSMEG_1530	20.24	7.78667	1.37813	1.9973e-08	1.97373e-07	up	MSMEG_1530	integral membrane protein	GO:0015565;GO:0016021;GO:0005886	-	COG5006-Predicted permease, DMT superfamily[R]
MSMEG_5283	3.76	1.44667	1.378	1.53868e-05	9.43724e-05	up	MSMEG_5283	hydrolase, CocE/NonD family protein	GO:0005737;GO:0008239;GO:0050784;GO:0052689	-	COG2936-Predicted acyl esterases[R]
MSMEG_4664	52.04	20.0667	1.37482	4.02157e-07	3.24708e-06	up	MSMEG_4664	3D-(3,5/4)-trihydroxycyclohexane-1,2-dione acylhydrolase (decyclizing)	GO:0016823;GO:0003984;GO:0000287;GO:0019310;GO:0030976	K03336-ko00562 Inositol phosphate metabolism	COG3962-Acetolactate synthase[E]
MSMEG_4202	3.32333	1.28333	1.37274	0.000616891	0.00260433	up	MSMEG_4202	hypothetical protein	GO:0016301	-	-
MSMEG_1586	8.75667	3.38333	1.37194	2.81552e-07	2.33982e-06	up	MSMEG_1586	beta-lactamase	GO:0071555;GO:0008360;GO:0005576;GO:0009252;GO:0009002	-	COG1680-Beta-lactamase class C and other penicillin binding proteins[V]
MSMEG_6178	19.8733	7.69	1.36978	1.04905e-09	1.26897e-08	up	MSMEG_6178	D-galactonate transporter	GO:0005215;GO:0016021;GO:0022857;GO:0006820;GO:0005886;GO:0055085	-	COG2271-Sugar phosphate permease[G]
MSMEG_4168	17.1733	6.66	1.36658	2.11698e-13	4.01981e-12	up	MSMEG_4168	propionate CoA-transferase	GO:0051289;GO:0046952;GO:0008775;GO:0046459;GO:0018729	K19709-ko00627 Aminobenzoate degradation;ko00650 Butanoate metabolism;ko00640 Propanoate metabolism	COG4670-Acyl CoA:acetate/3-ketoacid CoA transferase[I]
MSMEG_0701	22.5433	8.75333	1.3648	0.000222077	0.00105193	up	MSMEG_0701	hypothetical protein	-	-	-
MSMEG_6589	1.81	0.703333	1.36371	0.0125706	0.0350401	up	MSMEG_6589	ISMsm5, transposase	GO:0003677	-	-
MSMEG_5230	218.667	85.1933	1.35992	9.66912e-16	2.39044e-14	up	MSMEG_5230	hypothetical protein	-	-	-
MSMEG_2494	18.2167	7.11333	1.35666	6.30745e-09	6.82124e-08	up	MSMEG_2494	Xaa-Pro aminopeptidase	GO:0005737;GO:0016812;GO:0102009;GO:0042400	K15783-ko00260 Glycine, serine and threonine metabolism	COG0006-Xaa-Pro aminopeptidase[E]
MSMEG_5372	4.21667	1.65333	1.35073	1.48101e-06	1.08941e-05	up	MSMEG_5372	sensor protein KdpD	GO:0000155;GO:0016021;GO:0005622;GO:0006950;GO:0005886;GO:0005524	-	COG2205-Osmosensitive K+ channel histidine kinase[T]
MSMEG_5867	49.4033	19.3733	1.35054	1.70722e-11	2.59338e-10	up	MSMEG_5867	steroid delta-isomerase	-	K01822-ko00984 Steroid degradation;ko00140 Steroid hormone biosynthesis	-
MSMEG_3876	7.29667	2.86667	1.34786	3.78533e-05	0.000212238	up	MSMEG_3876	phosphotransferase enzyme family protein	GO:0016740	-	-
MSMEG_3266	2191.45	861.357	1.34721	7.97668e-21	2.81641e-19	up	MSMEG_3266	maltose/maltodextrin-binding protein	GO:0030246;GO:0005215;GO:0009758;GO:0071322;GO:0008643	-	COG1653-ABC-type sugar transport system, periplasmic component[G]
MSMEG_6802	76.8867	30.45	1.33629	9.52188e-09	9.91976e-08	up	MSMEG_6802	ABC transporter ATP-binding protein	GO:0043190;GO:0015591;GO:0016887;GO:0005524;GO:0015407	K10554-ko02010 ABC transporters	COG1129-ABC-type sugar transport system, ATPase component[G]
MSMEG_0679	355.86	141.387	1.33166	7.51801e-23	3.08853e-21	up	MSMEG_0679	hypothetical protein	GO:0016021	-	-
MSMEG_1220	30.7	12.23	1.32781	3.18885e-13	6.00275e-12	up	MSMEG_1220	ABC transporter permease	GO:0005215;GO:0016021;GO:0015803;GO:0015658;GO:0005886	-	COG0559-Branched-chain amino acid ABC-type transport system, permease components[E]
MSMEG_2050	5.81667	2.32	1.32607	2.13504e-05	0.000126553	up	nuoN	NADH dehydrogenase subunit N	GO:0008137;GO:0016021;GO:0006810;GO:0005576;GO:0005887;GO:0005886;GO:0048038;GO:0042773	K00343-ko00190 Oxidative phosphorylation	COG1007-NADH:ubiquinone oxidoreductase subunit 2 (chain N)[C]
MSMEG_6804	161.717	64.6233	1.32334	6.82124e-07	5.34249e-06	up	MSMEG_6804	sugar ABC transporter substrate-binding protein	GO:0016021;GO:0015407;GO:0015145;GO:0005886	K10552-ko02010 ABC transporters	COG1879-ABC-type sugar transport system, periplasmic component[G]
MSMEG_1287	29.46	11.7733	1.32323	3.7154e-08	3.51215e-07	up	MSMEG_1287	cyclase/dehydrase	-	-	-
MSMEG_6376	5.89333	2.37	1.3142	2.4623e-05	0.000144378	up	MSMEG_6376	LacI family transcriptional regulator	GO:0003700;GO:0006164;GO:0045892;GO:0006351;GO:0003677	-	COG1609-Transcriptional regulators[K]
MSMEG_6224	10.3267	4.16	1.31172	5.3845e-08	4.96073e-07	up	MSMEG_6224	retinal pigment epithelial membrane protein	GO:0046872;GO:0016702	-	COG3670-Lignostilbene-alpha,beta-dioxygenase and related enzymes[Q]
MSMEG_0537	2284.28	921.193	1.31017	1.0978e-31	6.96197e-30	up	MSMEG_0537	hypothetical protein	GO:0016021;GO:0005886	-	-
MSMEG_5455	1.48667	0.6	1.30905	0.0166204	0.0442758	up	MSMEG_5455	PE family protein	-	-	-
MSMEG_5934	100.373	40.51	1.30903	1.97246e-13	3.77834e-12	up	MSMEG_5934	hypothetical protein	GO:0020037	-	-
MSMEG_5742	2.87333	1.16	1.3086	0.00391753	0.0132108	up	MSMEG_5742	acyltransferase domain-containing protein	GO:0016746;GO:0008152	-	-
MSMEG_0114	10.22	4.14	1.30369	2.38547e-06	1.7123e-05	up	MSMEG_0114	extracellular solute-binding protein	GO:0005215;GO:0006810;GO:0009970;GO:0015734;GO:0042597;GO:0003677	K15551-ko02010 ABC transporters;ko00920 Sulfur metabolism	COG4521-ABC-type taurine transport system, periplasmic component[P]
MSMEG_1425	196.15	79.57	1.30166	2.66648e-16	6.75096e-15	up	MSMEG_1425	creatininase subfamily protein	GO:0016787;GO:0046872;GO:0047789	-	COG1402-Uncharacterized protein, putative amidase[R]
MSMEG_5740	66.5367	27.0167	1.3003	8.24734e-08	7.43056e-07	up	MSMEG_5740	hypothetical protein	-	-	-
MSMEG_4165	47.6967	19.3967	1.29808	7.80513e-17	2.11548e-15	up	MSMEG_4165	[NAD+] benzaldehyde dehydrogenase	GO:0019439;GO:0018479	K00128-ko00380 Tryptophan metabolism;ko00561 Glycerolipid metabolism;ko00340 Histidine metabolism;ko00071 Fatty acid degradation;ko00280 Valine, leucine and isoleucine degradation;ko00620 Pyruvate metabolism;ko00010 Glycolysis / Gluconeogenesis;ko00330 Arginine and proline metabolism;ko00625 Chloroalkane and chloroalkene degradation;ko00903 Limonene and pinene degradation;ko00410 beta-Alanine met…	COG1012-NAD-dependent aldehyde dehydrogenases[C]
MSMEG_0596	17.04	6.93333	1.2973	3.65e-06	2.51761e-05	up	MSMEG_0596	GntR family transcriptional regulator	GO:0003700;GO:0006355;GO:0006351;GO:0003677	-	COG2186-Transcriptional regulators[K]
MSMEG_1979	236.903	96.45	1.29645	6.60926e-14	1.35334e-12	up	MSMEG_1979	antibiotic biosynthesis monooxygenase	GO:0004497	-	COG1359-Uncharacterized conserved protein[S]
MSMEG_4163	36.5367	14.9	1.29403	2.47286e-08	2.41446e-07	up	MSMEG_4163	3-oxoacyl-ACP reductase	GO:0006633;GO:0051287;GO:0004316	-	COG1028-Dehydrogenases with different specificities (related to short-chain alcohol dehydrogenases)[IQR]
MSMEG_3599	871.863	356.593	1.28982	9.62908e-08	8.55743e-07	up	MSMEG_3599	LacI family transcriptional regulator	GO:0030246;GO:0071322;GO:0008643;GO:0009758;GO:0005886	K17213-ko02010 ABC transporters	COG1879-ABC-type sugar transport system, periplasmic component[G]
MSMEG_6489	34.02	13.9267	1.28853	6.64409e-11	9.37348e-10	up	MSMEG_6489	hypothetical protein	GO:0050660;GO:0018663;GO:0019608;GO:0018658;GO:0042803	-	-
MSMEG_2005	5.54333	2.27333	1.28594	0.000213863	0.00101967	up	MSMEG_2005	sugar phosphate isomerase/epimerase	GO:0046872;GO:0016853	-	COG3622-Hydroxypyruvate isomerase[G]
MSMEG_5229	13.1133	5.38	1.28536	4.95334e-05	0.000269627	up	MSMEG_5229	hypothetical protein	-	-	-
MSMEG_4297	12.49	5.12667	1.28468	6.36321e-09	6.85883e-08	up	MSMEG_4297	acyltransferase	GO:0019432;GO:0004144;GO:0006071	-	-
MSMEG_1698	19.02	7.82333	1.28166	1.42044e-09	1.69622e-08	up	MSMEG_1698	ammonia monooxygenase	GO:0004497;GO:0010628;GO:0016021;GO:0010468;GO:0005886	-	COG3180-Putative ammonia monooxygenase[R]
MSMEG_5449	5.67667	2.33667	1.28059	0.000467424	0.00203412	up	MSMEG_5449	hypothetical protein	GO:0005886	-	-
MSMEG_6743	19.0867	7.86	1.27996	0.000120006	0.000598575	up	MSMEG_6743	lactoylglutathione lyase	GO:0008198;GO:0018577;GO:0016829;GO:0009636;GO:0019439	-	COG2514-Predicted ring-cleavage extradiol dioxygenase[R]
MSMEG_0587	40.13	16.58	1.27524	1.92172e-05	0.000115586	up	rhaU	L-rhamnose 1-epimerase	GO:0005737;GO:0016857;GO:0019299	-	COG3254-Uncharacterized conserved protein[S]
MSMEG_4166	29.8867	12.35	1.27499	1.47511e-12	2.56945e-11	up	MSMEG_4166	acyl-CoA dehydrogenase	GO:0050660;GO:0033539;GO:0052890;GO:0000062;GO:0055088;GO:0003995;GO:0009055	-	COG1960-Acyl-CoA dehydrogenases[I]
MSMEG_6803	92.15	38.1067	1.27394	3.06529e-07	2.53129e-06	up	MSMEG_6803	ribose transporter permease RbsC	GO:0016021;GO:0015407;GO:0015145;GO:0005886	K10553-ko02010 ABC transporters	COG4158-Predicted ABC-type sugar transport system, permease component[R]
MSMEG_3421	29.2467	12.1	1.27327	9.06987e-07	6.94541e-06	up	MSMEG_3421	inner membrane metabolite transporter YdfJ	GO:0016021;GO:0022857;GO:0015293;GO:0005886	-	-
MSMEG_0529	17.3033	7.16333	1.27235	3.18756e-12	5.33481e-11	up	MSMEG_0529	serine/threonine protein kinase	GO:0051090;GO:0005618;GO:0005829;GO:0005886;GO:0004674;GO:0005576;GO:0009405;GO:0042802;GO:0004672;GO:0046872;GO:0046777;GO:0005524	-	COG2909-ATP-dependent transcriptional regulator[K]
MSMEG_6299	2.64	1.09333	1.2718	0.0120376	0.0337611	up	MSMEG_6299	glyoxylate reductase	GO:0005737;GO:0047964;GO:0016616;GO:0051287	K00015-ko00630 Glyoxylate and dicarboxylate metabolism	COG1052-Lactate dehydrogenase and related dehydrogenases[CHR]
MSMEG_2456	62.0333	25.7467	1.26866	5.88891e-18	1.73272e-16	up	MSMEG_2456	5,10-methylenetetrahydromethanopterin reductase	GO:0005737;GO:0004497;GO:0006730;GO:0016705;GO:0019386;GO:0005886;GO:0018537	K00320-ko00680 Methane metabolism;ko01200 Carbon metabolism	COG2141-Coenzyme F420-dependent N5,N10-methylene tetrahydromethanopterin reductase and related flavin-dependent oxidoreductases[C]
MSMEG_6585	21.8	9.05	1.26834	1.00116e-11	1.56449e-10	up	MSMEG_6585	acyl-CoA dehydrogenase	GO:0050660;GO:0033539;GO:0016627;GO:0000062;GO:0055088;GO:0030435;GO:0003995;GO:0052890;GO:0009055	-	COG1960-Acyl-CoA dehydrogenases[I]
MSMEG_5403	1.24333	0.516667	1.26691	0.00972577	0.0283357	up	cadA	cadmium-translocating P-type ATPase	GO:0046872;GO:0016021;GO:0019829;GO:0005886;GO:0008551;GO:0000166;GO:0005524	-	COG2217-Cation transport ATPase[P]
MSMEG_5995	17.0467	7.09667	1.26428	2.23424e-09	2.60608e-08	up	MSMEG_5995	P450 heme-thiolate protein	GO:0044117;GO:0004497;GO:0006707;GO:0020037;GO:0016705;GO:0005886;GO:0036199;GO:0005506;GO:0008395	K15981-ko00984 Steroid degradation	COG2124-Cytochrome P450[Q]
MSMEG_5297	2.21333	0.923333	1.2613	0.00111246	0.00439867	up	MSMEG_5297	oxalyl-CoA decarboxylase	GO:0030976;GO:0033611;GO:0008949;GO:0000287;GO:0043531;GO:0071468;GO:0042802	K01577-ko00630 Glyoxylate and dicarboxylate metabolism	COG0028-Thiamine pyrophosphate-requiring enzymes [acetolactate synthase, pyruvate dehydrogenase (cytochrome), glyoxylate carboligase, phosphonopyruvate decarboxylase][EH]
MSMEG_0588	18.3	7.63667	1.26083	3.58973e-06	2.48129e-05	up	MSMEG_0588	rhamnose tranport protein	GO:0005215;GO:0016021;GO:0055085;GO:0005887	-	-
MSMEG_5346	9.88667	4.12667	1.26051	0.000189089	0.000910861	up	MSMEG_5346	TetR family transcriptional regulator	GO:0005737;GO:0006631;GO:0016042;GO:0006355;GO:0006351;GO:0003677	-	COG1309-Transcriptional regulator[K]
MSMEG_1778	23.3633	9.76333	1.2588	1.54857e-05	9.48008e-05	up	MSMEG_1778	hypothetical protein	-	-	-
MSMEG_1583	81.89	34.2533	1.25744	1.31796e-15	3.20033e-14	up	groEL	molecular chaperone GroEL	GO:0005737;GO:0042026;GO:0005524	K04077-ko04940 Type I diabetes mellitus;ko04212 Longevity regulating pathway - worm;ko05152 Tuberculosis;ko03018 RNA degradation;ko05134 Legionellosis	COG0459-Chaperonin GroEL (HSP60 family)[O]
MSMEG_4458	1.91	0.8	1.2555	0.00442707	0.0145681	up	MSMEG_4458	transmembrane transporter	GO:0005215;GO:0016021;GO:0055085;GO:0005886	-	COG1457-Purine-cytosine permease and related proteins[F]
MSMEG_3330	3445.73	1444.24	1.2545	2.50871e-19	8.27622e-18	up	MSMEG_3330	hypothetical protein	-	-	COG3237-Uncharacterized protein conserved in bacteria[S]
MSMEG_0718	3.66667	1.54	1.25154	0.000626447	0.00263487	up	MSMEG_0718	acetyl-CoA synthetase	GO:0003824;GO:0016874;GO:0008152;GO:0005524	-	COG0365-Acyl-coenzyme A synthetases/AMP-(fatty) acid ligases[I]
MSMEG_3726	34.3	14.43	1.24914	9.69791e-16	2.39044e-14	up	MSMEG_3726	alcohol dehydrogenase	GO:0052935;GO:0052936;GO:0016020;GO:0005509;GO:0030288	K00114-ko00625 Chloroalkane and chloroalkene degradation;ko00010 Glycolysis / Gluconeogenesis	COG4993-Glucose dehydrogenase[G]
MSMEG_4210	3.94333	1.66	1.24823	0.00155119	0.00589778	up	MSMEG_4210	hypothetical protein	GO:0030288	K07795-ko02020 Two-component system	COG3181-Uncharacterized protein conserved in bacteria[S]
MSMEG_2971	8.83667	3.72333	1.24691	1.99951e-07	1.69401e-06	up	MSMEG_2971	regulatory protein	GO:0006355;GO:0006351;GO:0003677	-	COG2508-Regulator of polyketide synthase expression[TQ]
MSMEG_4333	4.75	2.00333	1.24553	0.0139596	0.0383127	up	MSMEG_4333	TetR family transcriptional regulator	GO:0006355;GO:0006351;GO:0003677	-	-
MSMEG_0597	84.33	35.57	1.24538	1.13972e-23	4.9964e-22	up	MSMEG_0597	hypothetical protein	GO:0006310;GO:0006303;GO:0004527;GO:0003887;GO:0003910;GO:0016032;GO:0003677;GO:0046872;GO:0005524	-	COG3285-Predicted eukaryotic-type DNA primase[L]
MSMEG_2489	59.5733	25.2467	1.23857	0.000222251	0.00105199	up	MSMEG_2489	GntR family transcriptional regulator	GO:0003700;GO:0043565;GO:0006351;GO:0003677	-	COG2186-Transcriptional regulators[K]
MSMEG_4554	24.4233	10.3633	1.23677	9.655e-09	1.00265e-07	up	MSMEG_4554	serine/threonine protein kinase	GO:0004674;GO:0016021;GO:0005524;GO:0005886	-	-
MSMEG_4611	1.94	0.823333	1.23651	0.0138919	0.038175	up	MSMEG_4611	carrier protein	GO:0016021;GO:0055085	-	-
MSMEG_0713	313.21	132.953	1.23621	7.2796e-22	2.79708e-20	up	MSMEG_0713	MerR family transcriptional regulator	GO:0006355;GO:0045892;GO:0006351;GO:0003677	-	COG0789-Predicted transcriptional regulators[K]
MSMEG_5295	2.45667	1.04333	1.2355	0.00161312	0.00608364	up	MSMEG_5295	acyl-CoA synthetase	GO:0005737;GO:0050832;GO:0010214;GO:0033611;GO:0009735;GO:0009570;GO:0050203;GO:0048046;GO:0016874;GO:0009506;GO:0008152;GO:0046686;GO:0010030;GO:0005524;GO:0009507	-	COG0318-Acyl-CoA synthetases (AMP-forming)/AMP-acid ligases II[IQ]
MSMEG_3564	1846.1	784.213	1.23517	1.23377e-10	1.68952e-09	up	bfr	bacterioferritin	GO:0006879;GO:0004322;GO:0006826;GO:0005623;GO:0008199	K03594-ko00860 Porphyrin and chlorophyll metabolism	COG2193-Bacterioferritin (cytochrome b1)[P]
MSMEG_6880	50.4433	21.5567	1.22653	2.80257e-09	3.19483e-08	up	MSMEG_6880	hydrophobic amino acid ABC transporter	GO:0006865;GO:0042597;GO:0015803	K11954-ko02010 ABC transporters	COG0683-ABC-type branched-chain amino acid transport systems, periplasmic component[E]
MSMEG_3664	7.09667	3.04	1.22307	0.000631389	0.00265395	up	MSMEG_3664	transporter monovalent cation:proton antiporter-2 (CPA2) family protein	GO:0006813;GO:0016021;GO:0015299;GO:0005886	-	COG4651-Kef-type K+ transport system, predicted NAD-binding component[P]
MSMEG_3557	4.30667	1.85333	1.21645	0.00113062	0.00445429	up	MSMEG_3557	amino acid permease	GO:0015297;GO:0016021;GO:0015171;GO:0005887;GO:0015179	-	-
MSMEG_1212	120.56	51.8833	1.21641	3.36968e-06	2.35157e-05	up	MSMEG_1212	hypothetical protein	-	-	-
MSMEG_4576	35.0067	15.0767	1.21531	8.18161e-12	1.294e-10	up	MSMEG_4576	SpfH domain-containing protein	GO:0016021;GO:0016020	-	COG0330-Membrane protease subunits, stomatin/prohibitin homologs[O]
MSMEG_0168	5.23	2.25333	1.21475	0.000108514	0.000547767	up	MSMEG_0168	formyl-coenzyme A transferase	GO:0033611;GO:0033608	-	COG1804-Predicted acyl-CoA transferases/carnitine dehydratase[C]
MSMEG_3420	20.93	9.02667	1.21331	3.00848e-05	0.000172684	up	MSMEG_3420	gluconate 5-dehydrogenase	GO:0005737;GO:0008874	-	COG1028-Dehydrogenases with different specificities (related to short-chain alcohol dehydrogenases)[IQR]
MSMEG_3577	12.43	5.36333	1.21262	0.000222691	0.00105331	up	MSMEG_3577	calpastatin	-	-	COG5579-Uncharacterized conserved protein[S]
MSMEG_0850	21.9067	9.45667	1.21197	1.68757e-07	1.43906e-06	up	MSMEG_0850	hypothetical protein	GO:0005886	-	-
MSMEG_3267	1087.58	470.08	1.21014	9.33788e-14	1.88839e-12	up	MSMEG_3267	transporter	GO:0016021;GO:0006810;GO:0005886	-	COG1175-ABC-type sugar transport systems, permease components[G]
MSMEG_0589	26.8033	11.62	1.2058	2.31129e-09	2.67683e-08	up	rhaI	L-rhamnose isomerase	GO:0005737;GO:0016853;GO:0030145;GO:0008740;GO:0019299;GO:0046872	K01820-ko00040 Pentose and glucuronate interconversions;ko00051 Fructose and mannose metabolism	COG4952-Predicted sugar isomerase[M]
MSMEG_2718	13.9433	6.04667	1.20536	4.26297e-07	3.42506e-06	up	MSMEG_2718	(Fe-S)-binding protein	GO:0016491;GO:0009570;GO:0051537;GO:0016226;GO:0009658;GO:0005506;GO:0005198;GO:0009507	-	COG0694-Thioredoxin-like proteins and domains[O]
MSMEG_2794	3.83667	1.66667	1.20289	0.00841009	0.0250621	up	MSMEG_2794	GntR family transcriptional regulator	GO:0003700;GO:0016787;GO:0006351;GO:0003677	-	COG2186-Transcriptional regulators[K]
MSMEG_0880	374.82	163.023	1.20112	1.18688e-12	2.07292e-11	up	groEL	molecular chaperone GroEL	GO:0005737;GO:0042026;GO:0005524	K04077-ko04940 Type I diabetes mellitus;ko04212 Longevity regulating pathway - worm;ko05152 Tuberculosis;ko03018 RNA degradation;ko05134 Legionellosis	COG0459-Chaperonin GroEL (HSP60 family)[O]
MSMEG_3766	440.96	191.99	1.19962	4.95468e-14	1.02743e-12	up	MSMEG_3766	hypothetical protein	-	-	-
MSMEG_0675	4	1.74333	1.19815	0.000497795	0.00214985	up	MSMEG_0675	cytochrome P450	GO:0005618;GO:0004497;GO:0016705;GO:0005506;GO:0020037	-	COG2124-Cytochrome P450[Q]
MSMEG_2461	17.1867	7.50333	1.19569	9.78254e-08	8.682e-07	up	MSMEG_2461	transporter permease	GO:0016021;GO:0006810;GO:0009229;GO:0005886	-	COG0600-ABC-type nitrate/sulfonate/bicarbonate transport system, permease component[P]
MSMEG_5109	143.98	63.06	1.19107	5.13869e-18	1.52572e-16	up	MSMEG_5109	hypothetical protein	GO:0016787	-	COG2220-Predicted Zn-dependent hydrolases of the beta-lactamase fold[R]
MSMEG_2884	1.34667	0.59	1.19061	0.0119178	0.0335128	up	MSMEG_2884	cyclohexanone monooxygenase	GO:0004497;GO:0033767	-	COG2072-Predicted flavoprotein involved in K+ transport[P]
MSMEG_0709	694.37	304.303	1.19019	5.21374e-15	1.19495e-13	up	dnaK	molecular chaperone DnaK	GO:0006457;GO:0005524;GO:0016491	K04043-ko04212 Longevity regulating pathway - worm;ko05152 Tuberculosis;ko03018 RNA degradation	COG0443-Molecular chaperone[O]
MSMEG_1225	138.29	60.65	1.18912	2.80498e-14	5.98763e-13	up	MSMEG_1225	hypothetical protein	-	-	-
MSMEG_1545	11.7333	5.15	1.18797	1.90004e-05	0.000114705	up	MSMEG_1545	hypothetical protein	GO:0051537	-	COG4114-Uncharacterized Fe-S protein[R]
MSMEG_0157	16.5133	7.26333	1.18493	2.94349e-11	4.30131e-10	up	MSMEG_0157	oxalyl-CoA decarboxylase	GO:0008949;GO:0000287;GO:0033611;GO:0030976;GO:0043531	K01577-ko00630 Glyoxylate and dicarboxylate metabolism	COG0028-Thiamine pyrophosphate-requiring enzymes [acetolactate synthase, pyruvate dehydrogenase (cytochrome), glyoxylate carboligase, phosphonopyruvate decarboxylase][EH]
MSMEG_5494	13.8833	6.10667	1.1849	2.18019e-07	1.83282e-06	up	MSMEG_5494	acyl-CoA dehydrogenase	GO:0050660;GO:0033539;GO:0052890;GO:0000062;GO:0055088;GO:0005886;GO:0003995;GO:0055114;GO:0009055	-	COG1960-Acyl-CoA dehydrogenases[I]
MSMEG_4992	12.83	5.65	1.1832	0.000232652	0.00109725	up	MSMEG_4992	hypothetical protein	-	-	-
MSMEG_1217	9.53	4.20667	1.1798	0.000109908	0.000553949	up	MSMEG_1217	ABC transporter ATP-binding protein	GO:0006865;GO:0016887;GO:0005524	K06861-ko02010 ABC transporters	COG0410-ABC-type branched-chain amino acid transport systems, ATPase component[E]
MSMEG_1079	6.12	2.70333	1.17879	0.0169538	0.0450721	up	MSMEG_1079	hypothetical protein	-	-	-
MSMEG_2636	4.36667	1.93	1.17793	0.0020067	0.0073888	up	MSMEG_2636	LacI family transcriptional regulator	GO:0003700;GO:0006351;GO:0003677	-	COG1609-Transcriptional regulators[K]
MSMEG_1140	53.23	23.53	1.17774	1.17731e-16	3.12608e-15	up	MSMEG_1140	NAD(P)H-dependent glycerol-3-phosphate dehydrogenase	GO:0004367;GO:0047952;GO:0005975;GO:0006650;GO:0009331;GO:0036439;GO:0046167;GO:0051287;GO:0008654;GO:0046168	K00057-ko00564 Glycerophospholipid metabolism	COG0240-Glycerol-3-phosphate dehydrogenase[C]
MSMEG_1412	29.4533	13.02	1.1777	6.09557e-15	1.39218e-13	up	MSMEG_1412	amino acid permease	GO:0015297;GO:0016021;GO:0015171;GO:0005887;GO:0015179	-	COG0531-Amino acid transporters[E]
MSMEG_6637	15.5933	6.9	1.17626	0.00179945	0.0067204	up	MSMEG_6637	hypothetical protein	-	-	-
MSMEG_3264	532.203	235.687	1.17511	9.59263e-08	8.53666e-07	up	MSMEG_3264	transcriptional regulator	GO:0008982;GO:0003700;GO:0103111;GO:0030246;GO:0016987;GO:0006355;GO:0006352;GO:0003677;GO:0042802	-	COG2390-Transcriptional regulator, contains sigma factor-related N-terminal domain[K]
MSMEG_6172	6.63667	2.94	1.17464	0.0042371	0.0141136	up	MSMEG_6172	hypothetical protein	-	-	-
MSMEG_2067	7.91667	3.52	1.16932	0.000722628	0.00299886	up	MSMEG_2067	methyltransferase type 12	GO:0005737;GO:0008168	-	COG2226-Methylase involved in ubiquinone/menaquinone biosynthesis[H]
MSMEG_0788	48.0033	21.3867	1.16642	2.66302e-11	3.9266e-10	up	MSMEG_0788	hypothetical protein	GO:0016021	-	-
MSMEG_4568	23.5433	10.5267	1.16127	6.76711e-09	7.2345e-08	up	MSMEG_4568	ribonuclease Z	GO:0042781;GO:0046872	K00784-ko03013 RNA transport	COG1234-Metal-dependent hydrolases of the beta-lactamase superfamily III[R]
MSMEG_6710	29.7367	13.32	1.15865	1.26424e-09	1.51245e-08	up	MSMEG_6710	alpha/beta hydrolase	GO:0080032;GO:0080031;GO:0080030;GO:0009817;GO:0016788;GO:0009694;GO:0009696;GO:0009627	-	-
MSMEG_3721	4.13667	1.85667	1.15575	0.00230867	0.00834546	up	pqqE	pyrroloquinoline quinone biosynthesis protein PqqE	GO:0003824;GO:0005506;GO:0051539;GO:0018189	-	COG0535-Predicted Fe-S oxidoreductases[R]
MSMEG_0553	2.25	1.01	1.15557	0.0103214	0.0297394	up	MSMEG_0553	sugar ABC transporter substrate-binding protein	GO:0005215;GO:0042597	-	COG2182-Maltose-binding periplasmic proteins/domains[G]
MSMEG_1582	398.84	179.26	1.15376	4.38987e-10	5.5571e-09	up	groES	co-chaperonin GroES	GO:0005737;GO:0006457;GO:0005524	-	COG0234-Co-chaperonin GroES (HSP10)[O]
MSMEG_6298	2.80333	1.26	1.15372	0.0141944	0.0388104	up	MSMEG_6298	malyl-CoA lyase	GO:0006084;GO:0008815;GO:0008816;GO:0009346;GO:0050083;GO:0046872	K01644-ko02020 Two-component system	COG2301-Citrate lyase beta subunit[G]
MSMEG_0787	67.46	30.3267	1.15345	1.06798e-06	8.0369e-06	up	MSMEG_0787	extracellular solute-binding protein	GO:0006865;GO:0004970;GO:0005886	-	COG0834-ABC-type amino acid transport/signal transduction systems, periplasmic component/domain[ET]
MSMEG_1488	2.47333	1.11333	1.15157	0.00370255	0.0125441	up	MSMEG_1488	acetolactate synthase	GO:0030976;GO:0000287;GO:0003824;GO:0050660;GO:0009099;GO:0009097;GO:0003984	-	COG0028-Thiamine pyrophosphate-requiring enzymes [acetolactate synthase, pyruvate dehydrogenase (cytochrome), glyoxylate carboligase, phosphonopyruvate decarboxylase][EH]
MSMEG_1266	10.1733	4.58333	1.15032	0.000183658	0.000887318	up	MSMEG_1266	ankyrin	-	-	-
MSMEG_2715	19.0633	8.59333	1.14951	6.2269e-11	8.88081e-10	up	MSMEG_2715	hypothetical protein	-	-	-
MSMEG_4762	11.5533	5.21667	1.14711	5.09423e-05	0.000275928	up	MSMEG_4762	ABC transporter	GO:0019808;GO:0015846;GO:0030288	K02055-ko02024 Quorum sensing	COG0687-Spermidine/putrescine-binding periplasmic protein[E]
MSMEG_5876	72.53	32.76	1.14664	9.20348e-11	1.28182e-09	up	MSMEG_5876	H-N-H endonuclease F-TflIV	GO:0004519;GO:0006355;GO:0003677	-	-
MSMEG_2892	3.85667	1.74333	1.14551	0.00149879	0.00572186	up	MSMEG_2892	pigment production hydroxylase	GO:0016627;GO:0031409;GO:0050660	-	COG1960-Acyl-CoA dehydrogenases[I]
MSMEG_4889	2.71	1.22667	1.14355	0.0063542	0.0197552	up	MSMEG_4889	integral membrane transporter	GO:0015653;GO:0005215;GO:0016021;GO:0006865;GO:0005887;GO:0005886;GO:0055085	-	-
MSMEG_4701	31.69	14.37	1.14097	9.79429e-07	7.43169e-06	up	MSMEG_4701	hypothetical protein	GO:0006260;GO:0003697	K03111-ko03030 DNA replication;ko03430 Mismatch repair;ko03440 Homologous recombination	COG0629-Single-stranded DNA-binding protein[L]
MSMEG_6859	39.05	17.7167	1.14022	2.27428e-09	2.63865e-08	up	MSMEG_6859	oxidoreductase	GO:0004316;GO:0016491	-	COG4221-Short-chain alcohol dehydrogenase of unknown specificity[R]
MSMEG_0595	135.907	61.74	1.13834	1.112e-08	1.14387e-07	up	MSMEG_0595	glycolate oxidase	GO:0051912;GO:0006089	-	COG0247-Fe-S oxidoreductase[C]
MSMEG_1418	37.6133	17.1067	1.13669	6.90279e-09	7.35547e-08	up	MSMEG_1418	RNA polymerase ECF-type sigma factor	GO:0003700;GO:0016987;GO:0006352;GO:0003677	-	COG1595-DNA-directed RNA polymerase specialized sigma subunit, sigma24 homolog[K]
MSMEG_6791	2.60333	1.18667	1.13345	0.0158132	0.0425244	up	MSMEG_6791	3-hydroxybutyryl-CoA dehydrogenase	GO:0006631;GO:0019605;GO:0008691;GO:0030435;GO:0070403;GO:0003857	K18612-ko00750 Vitamin B6 metabolism	COG1250-3-hydroxyacyl-CoA dehydrogenase[I]
MSMEG_5404	83.7567	38.3133	1.12836	4.96125e-10	6.23727e-09	up	MSMEG_5404	propionate--CoA ligase	GO:0003824;GO:0050218;GO:0008152;GO:0003987	K01908-ko00640 Propanoate metabolism	COG0365-Acyl-coenzyme A synthetases/AMP-(fatty) acid ligases[I]
MSMEG_4384	71.62	32.7733	1.12784	2.89636e-17	8.08504e-16	up	MSMEG_4384	penicillin binding protein transpeptidase domain-containing protein	GO:0016787;GO:0009252;GO:0016021;GO:0008658;GO:0030288;GO:0071456;GO:0071555;GO:0008360;GO:0016757;GO:0005886	K05366-ko00550 Peptidoglycan biosynthesis;ko01501 beta-Lactam resistance	COG0744-Membrane carboxypeptidase (penicillin-binding protein)[M]
MSMEG_0092	85.33	39.0733	1.12687	1.14024e-11	1.76494e-10	up	MSMEG_0092	transcriptional regulatory protein	GO:0006355;GO:0006351;GO:0003677	-	-
MSMEG_5778	6.19667	2.84	1.1256	0.000371261	0.00165761	up	MSMEG_5778	alcohol dehydrogenase	GO:0003960;GO:0008270;GO:0016491	-	COG0604-NADPH:quinone reductase and related Zn-dependent oxidoreductases[CR]
MSMEG_1792	954.073	438.03	1.12307	1.04163e-14	2.34619e-13	up	MSMEG_1792	hypothetical protein	GO:0016021	-	-
MSMEG_6566	20.75	9.53667	1.12155	0.00835417	0.0249289	up	MSMEG_6566	hypothetical protein	-	-	-
MSMEG_3329	1151.89	529.573	1.1211	3.23541e-11	4.69638e-10	up	MSMEG_3329	hypothetical protein	GO:0016021	-	-
MSMEG_6801	33.26	15.2933	1.12089	4.89854e-09	5.37769e-08	up	MSMEG_6801	kinase, pfkB family protein	GO:0016773;GO:1902777;GO:0016301;GO:0061594;GO:0046835;GO:0004747;GO:0006014;GO:0005524	-	COG0524-Sugar kinases, ribokinase family[G]
MSMEG_4045	15.4333	7.09667	1.12084	0.00382312	0.0129124	up	MSMEG_4045	muconolactone delta-isomerase	GO:0042952;GO:0016159	-	COG4829-Muconolactone delta-isomerase[Q]
MSMEG_4338	15.3233	7.05	1.12004	2.4033e-07	2.01261e-06	up	MSMEG_4338	transcriptional regulatory protein	GO:0010340;GO:0009102	-	COG2226-Methylase involved in ubiquinone/menaquinone biosynthesis[H]
MSMEG_2716	14.47	6.66333	1.11875	1.53546e-05	9.42634e-05	up	MSMEG_2716	hypothetical protein	-	-	-
MSMEG_1184	420.5	193.723	1.11811	1.23575e-16	3.26799e-15	up	MSMEG_1184	serine esterase, cutinase	GO:0016787;GO:0034338;GO:0005618;GO:0052651;GO:0052689;GO:0005576;GO:0008152;GO:0051793;GO:0019626;GO:0047372	-	-
MSMEG_6579	531.557	245.087	1.11693	0.000167889	0.000814749	up	MSMEG_6579	hypothetical protein	GO:0046872;GO:0015886;GO:0005576;GO:0020037	-	-
MSMEG_1182	15.2367	7.02667	1.11663	8.50009e-08	7.62673e-07	up	hutI	imidazolonepropionase	GO:0005737;GO:0050480;GO:0019556;GO:0008270;GO:0005506;GO:0019557	K01468-ko00340 Histidine metabolism	COG1228-Imidazolonepropionase and related amidohydrolases[Q]
MSMEG_5917	38.0367	17.5533	1.11565	6.41444e-10	7.99602e-09	up	MSMEG_5917	hypothetical protein	GO:0005886	-	-
MSMEG_1839	7.84667	3.62333	1.11476	0.000208205	0.000996334	up	MSMEG_1839	alkane 1-monooxygenase	GO:0006629;GO:0016021;GO:0052869;GO:0043448;GO:0018685;GO:0005886;GO:0046872	K00496-ko00930 Caprolactam degradation;ko00071 Fatty acid degradation	-
MSMEG_5233	16.9133	7.82	1.11292	3.10802e-08	2.97677e-07	up	MSMEG_5233	RmlD substrate binding domain-containing protein	GO:0003824;GO:0003978;GO:0050662	-	COG0451-Nucleoside-diphosphate-sugar epimerases[MG]
MSMEG_0710	409.697	189.88	1.10947	6.39745e-11	9.08438e-10	up	grpE	co-chaperone GrpE	GO:0005737;GO:0006457;GO:0000774	-	COG0576-Molecular chaperone GrpE (heat shock protein)[O]
MSMEG_4888	7.94	3.68	1.10943	0.000115159	0.0005773	up	MSMEG_4888	ligand-binding /sugar binding domain-containing protein	GO:0003700;GO:0006351;GO:0003677	-	COG1609-Transcriptional regulators[K]
MSMEG_5582	207.017	96.08	1.10744	1.41477e-16	3.68178e-15	up	MSMEG_5582	hypothetical protein	-	-	-
MSMEG_0407	17.63	8.18667	1.10668	4.86397e-05	0.000266316	up	MSMEG_0407	hypothetical protein	GO:0009089;GO:0019877;GO:0008839	-	COG3804-Uncharacterized conserved protein related to dihydrodipicolinate reductase[S]
MSMEG_1188	217.77	101.19	1.10574	4.21979e-12	6.87374e-11	up	MSMEG_1188	hypothetical protein	-	-	-
MSMEG_5506	10.8333	5.03667	1.10494	0.00332011	0.0114202	up	MSMEG_5506	hypothetical protein	GO:0016021	-	-
MSMEG_0881	4.56667	2.12333	1.10481	0.0171053	0.045438	up	MSMEG_0881	hypothetical protein	GO:0005886	-	-
MSMEG_1941	98.3967	45.77	1.10421	9.4691e-14	1.8973e-12	up	MSMEG_1941	helicase, UvrD/Rep family protein	GO:0005737;GO:0006281;GO:0004003;GO:0009432;GO:0003677;GO:0006268;GO:0005524	-	COG0210-Superfamily I DNA and RNA helicases[L]
MSMEG_0170	41.2567	19.2133	1.10252	3.02432e-11	4.39974e-10	up	MSMEG_0170	transmembrane transporter	GO:0006811;GO:0016021;GO:0015297;GO:0055085;GO:0005886	-	-
MSMEG_5952	17.3167	8.07	1.10152	7.09898e-06	4.66035e-05	up	MSMEG_5952	hypothetical protein	-	-	-
MSMEG_2710	19.1233	8.91333	1.1013	3.04315e-05	0.000174367	up	MSMEG_2710	hypothetical protein	-	-	-
MSMEG_3614	13.8167	6.44	1.10128	0.000121401	0.000604436	up	MSMEG_3614	hypothetical protein	-	-	-
MSMEG_0155	72.4667	33.8267	1.09916	9.11034e-09	9.5214e-08	up	MSMEG_0155	transcriptional regulator	GO:0000155;GO:0006355;GO:0005622	-	COG5002-Signal transduction histidine kinase[T]
MSMEG_0560	3.13	1.46333	1.0969	0.00718035	0.0218658	up	dapB	dihydrodipicolinate reductase N-terminus domain-containing protein	GO:0005737;GO:0050661;GO:0016726;GO:0051287;GO:0019877;GO:0009089;GO:0008839	-	COG3804-Uncharacterized conserved protein related to dihydrodipicolinate reductase[S]
MSMEG_2706	34.6433	16.1967	1.09688	1.09578e-06	8.21769e-06	up	gmhA	phosphoheptose isomerase	GO:0005737;GO:0008968;GO:0005975;GO:0016853;GO:0030246;GO:2001061;GO:0008270	K03271-ko00540 Lipopolysaccharide biosynthesis	COG0279-Phosphoheptose isomerase[G]
MSMEG_2563	2.41667	1.13	1.0967	0.0111138	0.0316043	up	MSMEG_2563	cytochrome P450	GO:0004497;GO:0006707;GO:0020037;GO:0016705;GO:0005886;GO:0036199;GO:0005506;GO:0008395	-	COG2124-Cytochrome P450[Q]
MSMEG_6877	15.5667	7.28	1.09645	1.00549e-05	6.36421e-05	up	MSMEG_6877	ABC transporter ATP-binding protein	GO:0006865;GO:0016887;GO:0005524	K01995-ko02024 Quorum sensing;ko02010 ABC transporters	COG0411-ABC-type branched-chain amino acid transport systems, ATPase component[E]
MSMEG_2199	49.9333	23.3533	1.09637	6.4178e-11	9.0935e-10	up	MSMEG_2199	hypothetical protein	-	-	-
MSMEG_6267	12.06	5.64333	1.09561	0.000385285	0.00171203	up	MSMEG_6267	thiocyanate hydrolase subunit gamma	GO:0018760;GO:0006807;GO:0046265;GO:0046914	-	-
MSMEG_6715	34.39	16.0967	1.09523	3.76592e-09	4.20495e-08	up	MSMEG_6715	AP endonuclease, family protein 2	GO:0004519;GO:0016853	-	-
MSMEG_5292	125.243	58.75	1.09207	2.82678e-11	4.14934e-10	up	MSMEG_5292	hypothetical protein	-	-	-
MSMEG_4552	2.28	1.07	1.09142	0.0120867	0.0338841	up	ssuD	nitrilotriacetate monooxygenase component A	GO:0004497;GO:0016705	-	COG2141-Coenzyme F420-dependent N5,N10-methylene tetrahydromethanopterin reductase and related flavin-dependent oxidoreductases[C]
MSMEG_4610	4.54333	2.14	1.08614	0.00520739	0.0166657	up	MSMEG_4610	IgiC	GO:0050076;GO:0036361;GO:0006807;GO:0008152;GO:0051289	-	COG3473-Maleate cis-trans isomerase[Q]
MSMEG_0711	297.917	140.387	1.0855	2.9888e-14	6.33859e-13	up	dnaJ	molecular chaperone DnaJ	GO:0005737;GO:0006457;GO:0006260;GO:0008270;GO:0009408;GO:0005524	-	COG0484-DnaJ-class molecular chaperone with C-terminal Zn finger domain[O]
MSMEG_4988	9.30667	4.38667	1.08514	5.20942e-06	3.50442e-05	up	MSMEG_4988	integral membrane protein	GO:0016021;GO:0016757;GO:0005886	-	-
MSMEG_3949	419.193	197.65	1.08467	6.03117e-07	4.75218e-06	up	MSMEG_3949	hypothetical protein	-	-	-
MSMEG_0431	5.97333	2.82	1.08284	0.00298272	0.0104355	up	MSMEG_0431	hypothetical protein	GO:0009236;GO:0019354;GO:0051266;GO:0046872;GO:0016852	-	COG2138-Uncharacterized conserved protein[S]
MSMEG_2838	74.33	35.1467	1.08056	1.20876e-09	1.44874e-08	up	MSMEG_2838	hypothetical protein	-	-	-
MSMEG_0132	49.7633	23.5333	1.08038	1.07759e-11	1.6759e-10	up	MSMEG_0132	hypothetical protein	GO:0005548;GO:0043190;GO:0006810;GO:0015914;GO:0005543;GO:0005886	K02066-ko02010 ABC transporters	COG0767-ABC-type transport system involved in resistance to organic solvents, permease component[Q]
MSMEG_3760	66.4567	31.4433	1.07966	0.00211177	0.00772344	up	MSMEG_3760	hypothetical protein	GO:0003677	-	-
MSMEG_1761	48.7633	23.08	1.07915	3.1457e-12	5.28218e-11	up	MSMEG_1761	integral membrane protein	GO:0005794;GO:0006888;GO:0051604;GO:0009306;GO:0016021;GO:0005789;GO:0034382;GO:0051006;GO:0044241;GO:0090181;GO:0033578;GO:0090207	-	-
MSMEG_0901	79.8233	37.8167	1.07779	1.76295e-11	2.67183e-10	up	MSMEG_0901	hypothetical protein	-	-	COG3564-Uncharacterized protein conserved in bacteria[S]
MSMEG_3582	90.1033	42.71	1.07701	6.69658e-13	1.21506e-11	up	lon	ATP-dependent protease La	GO:0004176;GO:0004252;GO:0043565;GO:0005737;GO:0033554;GO:0006515;GO:0005524	K01338-ko04112 Cell cycle - Caulobacter	COG0466-ATP-dependent Lon protease, bacterial type[O]
MSMEG_0659	4.14	1.96333	1.07633	0.00478946	0.0155371	up	MSMEG_0659	polyamine ABC transporter permease	GO:0016021;GO:0006810;GO:0005886	K11071-ko02010 ABC transporters	COG1176-ABC-type spermidine/putrescine transport system, permease component I[E]
MSMEG_6878	12.8833	6.11	1.07626	3.21192e-06	2.24628e-05	up	MSMEG_6878	inner-membrane translocator	GO:0005215;GO:0016021;GO:0015658;GO:0005886	K01998-ko02024 Quorum sensing;ko02010 ABC transporters	COG4177-ABC-type branched-chain amino acid transport system, permease component[E]
MSMEG_1312	14.2967	6.78333	1.07561	8.64094e-05	0.000445834	up	MSMEG_1312	hypothetical protein	GO:0016021	-	-
MSMEG_5811	4.37333	2.07667	1.07446	0.0158247	0.0425378	up	MSMEG_5811	TetR family transcriptional regulator	GO:0003700;GO:0005829;GO:0006355;GO:0000976;GO:0006351;GO:0003677;GO:0042803	-	-
MSMEG_4332	4.42	2.1	1.07366	0.000283151	0.00130617	up	MSMEG_4332	glycerol-3-phosphate dehydrogenase	GO:0052591;GO:0009331;GO:0005618;GO:0005886;GO:0006071;GO:0006072	K00111-ko00564 Glycerophospholipid metabolism	COG0578-Glycerol-3-phosphate dehydrogenase[C]
MSMEG_6830	13.74	6.53667	1.07175	3.49946e-05	0.000197909	up	MSMEG_6830	hypothetical protein	-	-	-
MSMEG_2462	13.52	6.44333	1.06922	1.48302e-08	1.49262e-07	up	MSMEG_2462	carbon-monoxide dehydrogenase	GO:0046872;GO:0019608;GO:0016491	K00157-ko00760 Nicotinate and nicotinamide metabolism;ko00380 Tryptophan metabolism;ko00982 Drug metabolism - cytochrome P450;ko00280 Valine, leucine and isoleucine degradation;ko04630 Jak-STAT signaling pathway;ko00830 Retinol metabolism;ko00750 Vitamin B6 metabolism;ko00350 Tyrosine metabolism	COG1529-Aerobic-type carbon monoxide dehydrogenase, large subunit CoxL/CutL homologs[C]
MSMEG_4659	138.823	66.18	1.06878	4.72328e-08	4.4138e-07	up	MSMEG_4659	GntR family transcriptional regulator	GO:0003700;GO:0006351;GO:0003677	-	COG2188-Transcriptional regulators[K]
MSMEG_0590	28.01	13.3533	1.06874	4.55661e-12	7.36728e-11	up	rhaD	short chain dehydrogenase	GO:0008994;GO:0004022;GO:0016491	-	COG3347-Uncharacterized conserved protein[S]
MSMEG_6025	36.65	17.5	1.06646	6.61442e-06	4.36418e-05	up	MSMEG_6025	hypothetical protein	-	-	-
MSMEG_4853	9.32	4.45333	1.06544	0.000582239	0.00247121	up	MSMEG_4853	peptidase, M24 family protein	GO:0005737;GO:0016980;GO:0046872;GO:0102009;GO:0008237	-	COG0006-Xaa-Pro aminopeptidase[E]
MSMEG_1779	64.6033	30.9033	1.06385	1.99146e-09	2.33122e-08	up	MSMEG_1779	hypothetical protein	-	-	-
MSMEG_1764	882.803	422.82	1.06205	5.68166e-22	2.19601e-20	up	MSMEG_1764	L-lysine aminotransferase	GO:0017000;GO:0030170;GO:0042802;GO:0045484	-	COG4992-Ornithine/acetylornithine aminotransferase[E]
MSMEG_2460	20.3833	9.78	1.05948	4.31398e-06	2.94451e-05	up	MSMEG_2460	transporter permease	GO:0005215;GO:0016021;GO:0006810;GO:0005886	-	COG0600-ABC-type nitrate/sulfonate/bicarbonate transport system, permease component[P]
MSMEG_0594	149.213	71.6	1.05934	6.89267e-07	5.39197e-06	up	MSMEG_0594	iron-sulfur cluster binding protein	GO:0019516;GO:0046872;GO:0051539	-	COG1139-Uncharacterized conserved protein containing a ferredoxin-like domain[C]
MSMEG_2705	20.6633	9.91667	1.05915	2.84391e-08	2.74393e-07	up	hypE	hydrogenase expression/formation protein HypE	-	-	COG0309-Hydrogenase maturation factor[O]
MSMEG_6047	8.55333	4.12	1.05384	0.000323369	0.00147195	up	MSMEG_6047	cation ABC transporter periplasmic cation-binding protein	GO:0007155;GO:0046872;GO:0006829;GO:0030001;GO:0008270	-	COG0803-ABC-type metal ion transport system, periplasmic component/surface adhesin[P]
MSMEG_6879	15.1533	7.31	1.05169	4.97604e-05	0.000270637	up	MSMEG_6879	integral membrane protein NatD	GO:0005215;GO:0016021;GO:0015803;GO:0015658;GO:0005886	K11956-ko02010 ABC transporters	COG0559-Branched-chain amino acid ABC-type transport system, permease components[E]
MSMEG_5353	4.46	2.15333	1.05047	0.00910715	0.0268326	up	MSMEG_5353	methyltransferase	GO:0008689;GO:0008168;GO:0006744;GO:0102004;GO:0008425	-	COG0030-Dimethyladenosine transferase (rRNA methylation)[J]
MSMEG_6266	11.6667	5.63667	1.04948	5.18189e-05	0.000279968	up	MSMEG_6266	thiocyanate hydrolase subunit beta	GO:0018760;GO:0046265;GO:0018822	-	-
MSMEG_6800	20.59	9.97333	1.0458	1.17414e-05	7.35328e-05	up	frcK	fructose transporter kinase	GO:0044211;GO:0043097;GO:0006206;GO:0005634;GO:0016301;GO:0044206;GO:0004849;GO:0005829;GO:0005524	-	COG1072-Panthothenate kinase[H]
MSMEG_6584	18.65	9.03667	1.04531	7.38947e-09	7.86124e-08	up	MSMEG_6584	acyl-CoA dehydrogenase	GO:0052890;GO:0070991;GO:0050660;GO:0070062;GO:0006635;GO:0033539;GO:0005634;GO:0055114;GO:0005739;GO:0030424;GO:0055088;GO:0005759;GO:0000062;GO:0045329;GO:0003995;GO:0019254;GO:0051793;GO:0051791;GO:0042802;GO:0009055	-	COG1960-Acyl-CoA dehydrogenases[I]
MSMEG_3268	765.337	371.08	1.04436	3.68847e-07	3.01536e-06	up	MSMEG_3268	ABC transporter permease	GO:0016021;GO:0006810;GO:0008643;GO:0005886	-	COG0395-ABC-type sugar transport system, permease component[G]
MSMEG_1404	6.87	3.34	1.04046	0.000102847	0.000521178	up	MSMEG_1404	IS1096, tnpA protein	GO:0005618;GO:0006310;GO:0005886;GO:0032196;GO:0003677	-	COG3464-Transposase and inactivated derivatives[L]
MSMEG_5648	19.9533	9.70333	1.04008	0.000260356	0.0012087	up	MSMEG_5648	hypothetical protein	GO:0016021	-	-
MSMEG_5971	49.9067	24.2833	1.03927	1.25112e-05	7.77578e-05	up	MSMEG_5971	hypothetical protein	-	-	-
MSMEG_3572	10.07	4.9	1.03921	0.00532918	0.0170178	up	MSMEG_3572	TetR family transcriptional regulator	GO:0006355;GO:0006351;GO:0003677	-	-
MSMEG_5671	7.25333	3.53	1.03898	0.0104385	0.0300371	up	MSMEG_5671	prolyl-tRNA synthetase	GO:0004812;GO:0002161	-	COG2606-Uncharacterized conserved protein[S]
MSMEG_3356	42.81	20.8433	1.03836	7.80245e-05	0.000408051	up	MSMEG_3356	hypothetical protein	GO:0070967;GO:0005618;GO:0005886;GO:0010181;GO:0055114;GO:0016491	-	-
MSMEG_5000	6.58333	3.21	1.03624	0.00100827	0.00402272	up	MSMEG_5000	LysR family transcriptional regulator	GO:0003700;GO:0005737;GO:0019439;GO:0006351;GO:0003677	-	-
MSMEG_5996	20.0067	9.77667	1.03307	1.74622e-08	1.73876e-07	up	MSMEG_5996	acetyl-CoA acetyltransferase	GO:0005737;GO:0003985;GO:0008152;GO:0006635;GO:0003988	K00626-ko00380 Tryptophan metabolism;ko00362 Benzoate degradation;ko00900 Terpenoid backbone biosynthesis;ko00071 Fatty acid degradation;ko00280 Valine, leucine and isoleucine degradation;ko00620 Pyruvate metabolism;ko00630 Glyoxylate and dicarboxylate metabolism;ko00640 Propanoate metabolism;ko01200 Carbon metabolism;ko02020 Two-component system;ko01212 Fatty acid metabolism;ko00720 Carbon fixat…	COG0183-Acetyl-CoA acetyltransferase[I]
MSMEG_1126	17.3267	8.49	1.02916	0.00209168	0.00765854	up	MSMEG_1126	hypothetical protein	-	-	-
MSMEG_3598	527.833	259.813	1.02261	0.000190189	0.000915486	up	MSMEG_3598	periplasmic sugar-binding proteins	GO:0071322;GO:0008643;GO:0030246;GO:0005886	K17213-ko02010 ABC transporters	COG1879-ABC-type sugar transport system, periplasmic component[G]
MSMEG_5107	48.13	23.7633	1.0182	3.92487e-10	4.99752e-09	up	MSMEG_5107	hypothetical protein	GO:0102209	-	-
MSMEG_6716	14.9733	7.39333	1.0181	2.74905e-05	0.000159332	up	MSMEG_6716	AP endonuclease, family protein 2	GO:0004519;GO:0016853	-	-
MSMEG_3407	39.5567	19.5333	1.01798	1.12463e-07	9.9004e-07	up	MSMEG_3407	epoxide hydrolase	GO:0004301;GO:0019439;GO:0033961	K10719-ko00981 Insect hormone biosynthesis	-
MSMEG_3731	29.0467	14.3767	1.01464	7.53262e-09	8.0005e-08	up	MSMEG_3731	dipeptidase 2	GO:0008239;GO:0016805;GO:0046872;GO:0008235;GO:0031225	-	COG2355-Zn-dependent dipeptidase, microsomal dipeptidase homolog[E]
MSMEG_1429	9.36333	4.63667	1.01393	6.36182e-06	4.20176e-05	up	MSMEG_1429	cytochrome P450-terp	GO:0005737;GO:0004497;GO:0016705;GO:0005506;GO:0020037	-	COG2124-Cytochrome P450[Q]
MSMEG_6171	3.12333	1.54667	1.01392	0.0162874	0.043565	up	MSMEG_6171	hypothetical protein	GO:0005829;GO:0040007;GO:0004386	-	-
MSMEG_1183	25.6533	12.71	1.01318	1.86233e-05	0.000112636	up	hutH	histidine ammonia-lyase	GO:0005737;GO:0019556;GO:0004397;GO:0019557	K01745-ko00340 Histidine metabolism	COG2986-Histidine ammonia-lyase[E]
MSMEG_2455	9.67333	4.79667	1.01198	0.00192342	0.00712399	up	MSMEG_2455	carbon monoxide dehydrogenase subunit G (CoxG) superfamily protein	-	-	COG3427-Uncharacterized conserved protein[S]
MSMEG_6677	25.77	12.7933	1.0103	9.76845e-07	7.42812e-06	up	MSMEG_6677	LysR family transcriptional regulator	GO:0003700;GO:0005829;GO:0006355;GO:0006351;GO:0003677;GO:0000986	-	COG0583-Transcriptional regulator[K]
MSMEG_5916	29.8667	14.84	1.00905	0.00254339	0.00908332	up	MSMEG_5916	hypothetical protein	-	-	-
MSMEG_2582	17.89	8.9	1.00728	0.000107731	0.000544657	up	MSMEG_2582	hypothetical protein	GO:0016209;GO:0016491	-	-
MSMEG_1552	1124.04	559.403	1.00673	6.57191e-21	2.35867e-19	up	eat	ethanolamine permease	GO:0016021;GO:0015171;GO:0005886	-	COG1113-Gamma-aminobutyrate permease and related permeases[E]
MSMEG_4164	35.6033	17.7333	1.00555	9.79591e-07	7.43169e-06	up	MSMEG_4164	3-hydroxybutyryl-CoA dehydratase	GO:0004300;GO:0016829;GO:0019605;GO:0016853;GO:0008152	-	COG1024-Enoyl-CoA hydratase/carnithine racemase[I]
MSMEG_3618	1430.48	712.95	1.00463	4.11384e-21	1.48462e-19	up	MSMEG_3618	hypothetical protein	GO:0005576;GO:0050840	-	-
MSMEG_3791	212.04	424.453	-1.00127	4.53082e-15	1.04948e-13	down	rplT	50S ribosomal protein L20	GO:0003735;GO:0019843;GO:0006412;GO:0005840;GO:0000027	K02887-ko03010 Ribosome	COG0292-Ribosomal protein L20[J]
MSMEG_1823	35.2767	70.75	-1.00402	9.96086e-10	1.21163e-08	down	MSMEG_1823	hypothetical protein	GO:0003824;GO:0008152	-	-
MSMEG_1519	1461.12	2936.16	-1.00685	6.17648e-13	1.12695e-11	down	infA	translation initiation factor IF-1	GO:0005737;GO:0019843;GO:0043022;GO:0003743	-	COG0361-Translation initiation factor 1 (IF-1)[J]
MSMEG_2520	92.62	186.243	-1.00779	1.38919e-10	1.8944e-09	down	tsf	elongation factor Ts	GO:0005737;GO:0003746	-	COG0264-Translation elongation factor Ts[J]
MSMEG_1199	19.39	39.0267	-1.00915	4.01834e-10	5.09666e-09	down	MSMEG_1199	hypothetical protein	GO:0016021	-	-
MSMEG_4194	100.343	202.037	-1.00967	8.28538e-11	1.16138e-09	down	MSMEG_4194	UDP pyrophosphate phosphatase	GO:0016311;GO:0016021;GO:0050380;GO:0071555;GO:0008360;GO:0046677;GO:0009252;GO:0005886	K06153-ko00550 Peptidoglycan biosynthesis	COG1968-Uncharacterized bacitracin resistance protein[V]
MSMEG_3780	9.47333	19.09	-1.01087	1.21744e-05	7.58807e-05	down	MSMEG_3780	adenylate and guanylate cyclase catalytic domain-containing protein	GO:0030145;GO:0009190;GO:0016849;GO:0008289;GO:0005622;GO:0007165;GO:0005886;GO:0009268;GO:0035556;GO:0004016;GO:0005524	-	COG2114-Adenylate cyclase, family 3 (some proteins contain HAMP domain)[T]
MSMEG_2830	1.89667	3.83	-1.01388	0.00610286	0.0190736	down	MSMEG_2830	ISMsm4, transposase	GO:0005618;GO:0006310;GO:0005886;GO:0032196;GO:0003677	-	COG3464-Transposase and inactivated derivatives[L]
MSMEG_1670	117.113	236.493	-1.01389	6.61059e-10	8.2092e-09	down	sdhA	succinate dehydrogenase flavoprotein subunit	GO:0050660;GO:0016020;GO:0006099;GO:0022900;GO:0008177;GO:0005886	K00239-ko00020 Citrate cycle (TCA cycle);ko00190 Oxidative phosphorylation;ko01200 Carbon metabolism;ko05134 Legionellosis;ko00720 Carbon fixation pathways in prokaryotes;ko00650 Butanoate metabolism	COG1053-Succinate dehydrogenase/fumarate reductase, flavoprotein subunit[C]
MSMEG_4939	64.2567	129.77	-1.01404	1.31225e-05	8.13246e-05	down	MSMEG_4939	F0F1 ATP synthase subunit delta	GO:0046933;GO:0016021;GO:0015986;GO:0045263;GO:0005886	K02113-ko00195 Photosynthesis;ko00190 Oxidative phosphorylation	COG0712-F0F1-type ATP synthase, delta subunit (mitochondrial oligomycin sensitivity protein)[C]
MSMEG_3480	8.07333	16.3367	-1.01688	1.93684e-05	0.000116282	down	MSMEG_3480	streptomycin 6-kinase	GO:0050300;GO:0006468;GO:0019748;GO:0046677;GO:0005524	-	COG3570-Streptomycin 6-kinase[V]
MSMEG_6365	268.58	543.52	-1.01698	1.00839e-11	1.57203e-10	down	MSMEG_6365	hypothetical protein	GO:0000502;GO:0070628;GO:0061136	-	-
MSMEG_3051	273.08	552.737	-1.01727	4.65918e-17	1.27873e-15	down	gmk	guanylate kinase	GO:0005737;GO:0004385;GO:0005524	K00942-ko00230 Purine metabolism	COG0194-Guanylate kinase[F]
MSMEG_1641	31.2567	63.28	-1.01759	1.76232e-07	1.49889e-06	down	MSMEG_1641	hypothetical protein	GO:0046677	-	COG1357-Uncharacterized low-complexity proteins[S]
MSMEG_0263	6.29333	12.75	-1.0186	3.11111e-06	2.18045e-05	down	MSMEG_0263	amidohydrolase	GO:0033966;GO:0016810	-	COG1574-Predicted metal-dependent hydrolase with the TIM-barrel fold[R]
MSMEG_0728	43.8	88.77	-1.01914	1.04053e-06	7.8575e-06	down	MSMEG_0728	hypothetical protein	-	-	-
MSMEG_5484	370.07	750.86	-1.02075	3.21281e-07	2.64641e-06	down	MSMEG_5484	hypothetical protein	-	-	-
MSMEG_3793	275.61	560.047	-1.02292	1.00103e-13	1.98746e-12	down	infC	translation initiation factor IF-3	GO:0005737;GO:0040007;GO:0005829;GO:0032790;GO:0005886;GO:0043022;GO:0003743	-	COG0290-Translation initiation factor 3 (IF-3)[J]
MSMEG_5432	13.0767	26.59	-1.02389	8.60017e-06	5.55102e-05	down	pth	peptidyl-tRNA hydrolase	GO:0005737;GO:0004045;GO:0006412	-	COG0193-Peptidyl-tRNA hydrolase[J]
MSMEG_6338	9.71667	19.7667	-1.02454	7.56999e-05	0.000397485	down	MSMEG_6338	phosphoglycerate mutase	GO:0006564;GO:0016853;GO:0004647	-	COG0406-Fructose-2,6-bisphosphatase[G]
MSMEG_4920	175.34	357.363	-1.02724	2.58769e-12	4.37896e-11	down	MSMEG_4920	acetyl-CoA acetyltransferase	GO:0003985;GO:0008152	K00626-ko00380 Tryptophan metabolism;ko00362 Benzoate degradation;ko00900 Terpenoid backbone biosynthesis;ko00071 Fatty acid degradation;ko00280 Valine, leucine and isoleucine degradation;ko00620 Pyruvate metabolism;ko00630 Glyoxylate and dicarboxylate metabolism;ko00640 Propanoate metabolism;ko01200 Carbon metabolism;ko02020 Two-component system;ko01212 Fatty acid metabolism;ko00720 Carbon fixat…	COG0183-Acetyl-CoA acetyltransferase[I]
MSMEG_5130	18.37	37.4967	-1.02941	4.03858e-13	7.55875e-12	down	MSMEG_5130	extracellular solute-binding protein	GO:0046488;GO:0009405;GO:0009247;GO:0008654	-	COG0747-ABC-type dipeptide transport system, periplasmic component[E]
MSMEG_3490	17.7867	36.3333	-1.0305	3.31899e-10	4.31006e-09	down	MSMEG_3490	acyltransferase	GO:0016021;GO:0016747;GO:0017000;GO:0005886	-	-
MSMEG_1485	49.2267	100.613	-1.03131	1.23571e-13	2.42345e-12	down	map	methionine aminopeptidase	GO:0016151;GO:0050897;GO:0006555;GO:0030145;GO:0070084;GO:0005886;GO:0070006;GO:0005506;GO:0046872;GO:0035551	-	COG0024-Methionine aminopeptidase[J]
MSMEG_0956	40.9533	83.7333	-1.03182	9.89705e-14	1.97699e-12	down	hemB	delta-aminolevulinic acid dehydratase	GO:0005618;GO:0006782;GO:0004655;GO:0006779;GO:0006783;GO:0008270;GO:0046872;GO:0005829	K01698-ko00860 Porphyrin and chlorophyll metabolism	COG0113-Delta-aminolevulinic acid dehydratase[H]
MSMEG_5899	45.7467	93.5433	-1.03197	7.43133e-11	1.04615e-09	down	MSMEG_5899	virulence factor Mce family protein	-	K02067-ko02010 ABC transporters	COG1463-ABC-type transport system involved in resistance to organic solvents, periplasmic component[Q]
MSMEG_4741	21.79	44.6167	-1.03392	5.59632e-09	6.1027e-08	down	MSMEG_4741	MmpL protein	GO:0016021;GO:0005886	-	COG2409-Predicted drug exporters of the RND superfamily[R]
MSMEG_2372	94.82	194.177	-1.03411	4.64566e-17	1.27873e-15	down	ilvB	acetolactate synthase 1 catalytic subunit	GO:0050660;GO:0000287;GO:0030976;GO:0009099;GO:0009097;GO:0003984	K01652-ko00660 C5-Branched dibasic acid metabolism;ko00770 Pantothenate and CoA biosynthesis;ko01230 Biosynthesis of amino acids;ko01210 2-Oxocarboxylic acid metabolism;ko00290 Valine, leucine and isoleucine biosynthesis;ko00650 Butanoate metabolism	COG0028-Thiamine pyrophosphate-requiring enzymes [acetolactate synthase, pyruvate dehydrogenase (cytochrome), glyoxylate carboligase, phosphonopyruvate decarboxylase][EH]
MSMEG_3050	1114.46	2283.68	-1.03502	3.49523e-18	1.05698e-16	down	MSMEG_3050	integration host factor	GO:0003676	-	-
MSMEG_2580	198.597	407.333	-1.03637	1.10434e-18	3.45147e-17	down	ispG	4-hydroxy-3-methylbut-2-en-1-yl diphosphate synthase	GO:0005506;GO:0016114;GO:0019288;GO:0046429;GO:0051539	K03526-ko00900 Terpenoid backbone biosynthesis	COG0821-Enzyme involved in the deoxyxylulose pathway of isoprenoid biosynthesis[I]
MSMEG_5900	40.5833	83.25	-1.03656	7.55656e-14	1.54248e-12	down	MSMEG_5900	virulence factor Mce family protein	GO:0016021	K02067-ko02010 ABC transporters	-
MSMEG_0264	5.00333	10.2667	-1.03701	5.32745e-05	0.000287356	down	MSMEG_0264	transmembrane transporter	GO:0016021;GO:0055085	-	-
MSMEG_5447	11.6033	23.8233	-1.03784	1.09591e-09	1.32076e-08	down	MSMEG_5447	dolichyl-phosphate-mannose-protein mannosyltransferase	GO:0006493;GO:0040007;GO:0016021;GO:0004169;GO:0044845;GO:0005886;GO:0035269;GO:0000032;GO:0000030	K00728-ko00514 Other types of O-glycan biosynthesis	COG1928-Dolichyl-phosphate-mannose--protein O-mannosyl transferase[O]
MSMEG_1520	1071.23	2201.79	-1.03942	7.10303e-13	1.28169e-11	down	rpmJ	50S ribosomal protein L36	GO:0003735;GO:0005840;GO:0006412	K02919-ko03010 Ribosome	COG0257-Ribosomal protein L36[J]
MSMEG_0370	33.97	69.88	-1.04062	8.91932e-18	2.58938e-16	down	MSMEG_0370	hypothetical protein	-	-	COG4913-Uncharacterized protein conserved in bacteria[S]
MSMEG_0970	39.6133	81.5333	-1.0414	5.95941e-11	8.51791e-10	down	MSMEG_0970	phosphoglycerate mutase	GO:0040007;GO:0005829;GO:0016791;GO:0016853;GO:0005886	-	COG0406-Fructose-2,6-bisphosphatase[G]
MSMEG_1446	5.89333	12.1333	-1.04182	0.00133136	0.00515192	down	MSMEG_1446	NTP pyrophosphohydrolase	GO:0046872;GO:0016817	-	-
MSMEG_6355	217.277	447.663	-1.04288	2.529e-08	2.46191e-07	down	MSMEG_6355	hypothetical protein	-	-	-
MSMEG_5837	158.717	327.11	-1.04332	2.52461e-11	3.73094e-10	down	MSMEG_5837	glutathione peroxidase	GO:0033194;GO:0042597;GO:0006979;GO:0004602;GO:0008379	K00432-ko04918 Thyroid hormone synthesis;ko00590 Arachidonic acid metabolism;ko00480 Glutathione metabolism	COG0386-Glutathione peroxidase[O]
MSMEG_6508	60.2767	124.28	-1.04392	1.38188e-05	8.52354e-05	down	MSMEG_6508	MarR family transcriptional regulator	GO:0003700;GO:0006351;GO:0003677	-	-
MSMEG_5274	17.4367	36	-1.04587	3.43041e-07	2.81148e-06	down	purT	phosphoribosylglycinamide formyltransferase 2	GO:0016829;GO:0000287;GO:0004644;GO:0043815;GO:0006189;GO:0005524	K08289-ko00230 Purine metabolism;ko00670 One carbon pool by folate	COG0027-Formate-dependent phosphoribosylglycinamide formyltransferase (GAR transformylase)[F]
MSMEG_1470	133.513	275.787	-1.04657	1.80692e-12	3.1142e-11	down	rplF	50S ribosomal protein L6	GO:0003735;GO:0019843;GO:0005840;GO:0006412	K02933-ko03010 Ribosome	COG0097-Ribosomal protein L6P/L9E[J]
MSMEG_3822	8.1	16.74	-1.04731	2.95897e-05	0.000170141	down	MSMEG_3822	GntR family transcriptional regulator	GO:0003700;GO:0006351;GO:0003677	-	COG2186-Transcriptional regulators[K]
MSMEG_4709	20.79	43.0133	-1.04889	2.4514e-09	2.82408e-08	down	MSMEG_4709	enoyl-CoA hydratase	GO:0004300;GO:0006631;GO:0016853;GO:0008152	K01692-ko00380 Tryptophan metabolism;ko00071 Fatty acid degradation;ko00280 Valine, leucine and isoleucine degradation;ko00362 Benzoate degradation;ko00640 Propanoate metabolism;ko00627 Aminobenzoate degradation;ko00360 Phenylalanine metabolism;ko00930 Caprolactam degradation;ko01212 Fatty acid metabolism;ko00903 Limonene and pinene degradation;ko00650 Butanoate metabolism;ko00410 beta-Alanine me…	COG1024-Enoyl-CoA hydratase/carnithine racemase[I]
MSMEG_5748	12.61	26.0967	-1.0493	8.11623e-06	5.2699e-05	down	MSMEG_5748	hypothetical protein	-	-	-
MSMEG_3045	22.1833	45.91	-1.04933	3.04408e-06	2.14498e-05	down	MSMEG_3045	integral membrane protein	GO:0016021	-	-
MSMEG_4771	22.11	45.7933	-1.05044	3.42743e-09	3.84649e-08	down	MSMEG_4771	hypothetical protein	GO:0016021	-	-
MSMEG_4305	22.2533	46.1	-1.05075	2.12303e-10	2.80721e-09	down	MSMEG_4305	bifunctional RNase H/acid phosphatase	GO:0004523;GO:0003676	-	COG0406-Fructose-2,6-bisphosphatase[G]
MSMEG_3465	80.49	166.76	-1.05089	7.55016e-11	1.06059e-09	down	MSMEG_3465	fatty-acid--CoA ligase	GO:0006633;GO:0004321;GO:0016874;GO:0008152;GO:0005524	-	COG0318-Acyl-CoA synthetases (AMP-forming)/AMP-acid ligases II[IQ]
MSMEG_6903	330	684.14	-1.05183	1.96208e-17	5.59664e-16	down	MSMEG_6903	PadR family transcriptional regulator	GO:0005737;GO:0006355;GO:0006351	-	COG1695-Predicted transcriptional regulators[K]
MSMEG_2413	21.6667	44.9767	-1.0537	2.41421e-05	0.000142069	down	MSMEG_2413	methyltransferase	GO:0052913;GO:0003676	-	COG0742-N6-adenine-specific methylase[L]
MSMEG_4647	18.8233	39.1067	-1.05489	1.52068e-07	1.30527e-06	down	MSMEG_4647	carbohydrate kinase PfkB	GO:0016301	-	COG0524-Sugar kinases, ribokinase family[G]
MSMEG_6649	12.6833	26.3767	-1.05633	4.21659e-07	3.39196e-06	down	MSMEG_6649	hypothetical protein	-	-	-
MSMEG_5209	27.5233	57.2933	-1.05771	4.0533e-09	4.50275e-08	down	MSMEG_5209	alpha/beta hydrolase	GO:0016691;GO:0018785;GO:0005739;GO:0016787	-	COG2267-Lysophospholipase[I]
MSMEG_6604	20	41.6467	-1.0582	0.000240999	0.00113415	down	MSMEG_6604	TetR family transcriptional regulator	GO:0006355;GO:0006351;GO:0003677	-	-
MSMEG_0829	17.43	36.3	-1.0584	2.0998e-08	2.06565e-07	down	xth	exodeoxyribonuclease III	GO:0006281;GO:0004519;GO:0008853;GO:0005622;GO:0003677;GO:0046872	K01142-ko03410 Base excision repair	COG0708-Exonuclease III[L]
MSMEG_6723	27.65	57.6167	-1.05921	6.32219e-09	6.82587e-08	down	MSMEG_6723	hypothetical protein	GO:0004049	-	-
MSMEG_0782	22.7833	47.4767	-1.05924	1.74968e-10	2.35162e-09	down	MSMEG_0782	class III aminotransferase	GO:0050459;GO:0005739;GO:0008483;GO:0003867;GO:0042802;GO:0030170	-	COG0160-4-aminobutyrate aminotransferase and related aminotransferases[E]
MSMEG_3993	2.14667	4.48	-1.0614	0.0138753	0.0381453	down	MSMEG_3993	Asp/Glu racemase	GO:0050076;GO:0036361;GO:0006807;GO:0008152;GO:0051289	K01799-ko00650 Butanoate metabolism;ko00760 Nicotinate and nicotinamide metabolism	COG3473-Maleate cis-trans isomerase[Q]
MSMEG_4365	6.32333	13.1967	-1.06142	2.54476e-06	1.81269e-05	down	MSMEG_4365	hypothetical protein	-	-	-
MSMEG_5436	14.0467	29.32	-1.06166	1.84809e-07	1.56775e-06	down	ispE	4-diphosphocytidyl-2C-methyl-D-erythritol kinase	GO:0050515;GO:0019288;GO:0016114;GO:0005524	K00919-ko00900 Terpenoid backbone biosynthesis	COG1947-4-diphosphocytidyl-2C-methyl-D-erythritol 2-phosphate synthase[I]
MSMEG_6904	284.423	594.633	-1.06396	1.66832e-13	3.2241e-12	down	MSMEG_6904	myo-inositol-1-phosphate synthase	GO:0004512;GO:0006021;GO:0008654	K01858-ko00562 Inositol phosphate metabolism;ko00521 Streptomycin biosynthesis	COG1260-Myo-inositol-1-phosphate synthase[I]
MSMEG_5427	51.25	107.277	-1.06571	8.1715e-14	1.66281e-12	down	MSMEG_5427	ribose-phosphate pyrophosphokinase	GO:0005737;GO:0016301;GO:0040007;GO:0005618;GO:0009156;GO:0000287;GO:0030145;GO:0004749;GO:0009165;GO:0006015;GO:0005886;GO:0005524	K00948-ko00030 Pentose phosphate pathway;ko00230 Purine metabolism;ko01230 Biosynthesis of amino acids;ko01200 Carbon metabolism	COG0462-Phosphoribosylpyrophosphate synthetase[FE]
MSMEG_4275	12.7867	26.7667	-1.0658	1.28173e-07	1.11928e-06	down	cobT	nicotinate-nucleotide--dimethylbenzimidazole phosphoribosyltransferase	GO:0009236;GO:0009163;GO:0015420;GO:0008939	K00768-ko00860 Porphyrin and chlorophyll metabolism	COG2038-NaMN:DMB phosphoribosyltransferase[H]
MSMEG_3140	50.6633	106.077	-1.06609	5.53014e-14	1.14313e-12	down	MSMEG_3140	ABC transporter ATP-binding protein	GO:0006810;GO:0016887;GO:0005524;GO:0003677	-	COG0488-ATPase components of ABC transporters with duplicated ATPase domains[R]
MSMEG_3059	48.89	102.537	-1.06853	9.98582e-14	1.98746e-12	down	MSMEG_3059	esterase	GO:0009056;GO:0034338;GO:0004806;GO:0008152	-	COG0657-Esterase/lipase[I]
MSMEG_4306	16.9733	35.63	-1.06982	3.77865e-07	3.06878e-06	down	MSMEG_4306	hypothetical protein	GO:0005618;GO:0040007;GO:0005886	-	COG1579-Zn-ribbon protein, possibly nucleic acid-binding[R]
MSMEG_2785	25.6233	53.8767	-1.0722	3.20154e-12	5.33481e-11	down	MSMEG_2785	integral membrane protein	GO:0016758;GO:0016021;GO:0045227;GO:0071555	-	-
MSMEG_2374	292.753	616.243	-1.07381	4.79602e-19	1.52818e-17	down	ilvC	ketol-acid reductoisomerase	GO:0009097;GO:0004455;GO:0016853;GO:0009099	K00053-ko00290 Valine, leucine and isoleucine biosynthesis;ko01230 Biosynthesis of amino acids;ko00770 Pantothenate and CoA biosynthesis;ko01210 2-Oxocarboxylic acid metabolism	COG0059-Ketol-acid reductoisomerase[EH]
MSMEG_4767	19.7067	41.4867	-1.07396	3.5941e-10	4.61232e-09	down	MSMEG_4767	major facilitator superfamily protein permease	GO:0022857;GO:0006820;GO:0016021;GO:0055085;GO:0005886	-	-
MSMEG_3467	7.59	15.9833	-1.0744	0.000619598	0.00260942	down	MSMEG_3467	hypothetical protein	-	-	COG3688-Predicted RNA-binding protein containing a PIN domain[R]
MSMEG_4086	8.81667	18.6133	-1.07803	7.60118e-05	0.000398483	down	ssuD	nitrilotriacetate monooxygenase component A	GO:0004497;GO:0016705	-	-
MSMEG_2373	119.177	251.75	-1.07889	5.56054e-10	6.95813e-09	down	ilvH	acetolactate synthase small subunit	GO:0009097;GO:0003984;GO:0009099;GO:0016597;GO:0009082	K01653-ko00660 C5-Branched dibasic acid metabolism;ko00770 Pantothenate and CoA biosynthesis;ko01230 Biosynthesis of amino acids;ko01210 2-Oxocarboxylic acid metabolism;ko00290 Valine, leucine and isoleucine biosynthesis;ko00650 Butanoate metabolism	COG0440-Acetolactate synthase, small (regulatory) subunit[E]
MSMEG_0866	24.7333	52.2633	-1.07934	9.43629e-14	1.89655e-12	down	MSMEG_0866	DNA or RNA helicase of superfamily protein II	GO:0016787;GO:0004386;GO:0005524;GO:0003677	-	COG1061-DNA or RNA helicases of superfamily II[KL]
MSMEG_2400	346.627	733.983	-1.08236	6.93772e-16	1.73629e-14	down	rpmB	50S ribosomal protein L28	GO:0003735;GO:0005840;GO:0006412	K02902-ko03010 Ribosome	COG0227-Ribosomal protein L28[J]
MSMEG_4214	135.327	286.657	-1.08288	3.29507e-14	6.92071e-13	down	MSMEG_4214	glutamine amidotransferase	GO:0003922;GO:0006541;GO:0016462;GO:0016740;GO:0006177;GO:0005524	-	COG0518-GMP synthase - Glutamine amidotransferase domain[F]
MSMEG_2657	96.39	204.55	-1.0855	6.46146e-10	8.03929e-09	down	MSMEG_2657	peptidase, M16 family protein	GO:0046872;GO:0004222	-	COG0612-Predicted Zn-dependent peptidases[R]
MSMEG_6387	22.3433	47.4467	-1.08646	6.861e-13	1.24144e-11	down	MSMEG_6387	arabinosyltransferase A	GO:0052636;GO:0016021;GO:0071555;GO:0046677;GO:0071766;GO:0005886;GO:0050409	-	-
MSMEG_4485	33.2967	70.73	-1.08694	6.64381e-11	9.37348e-10	down	glyS	glycyl-tRNA synthetase	GO:0005737;GO:0006426;GO:0046983;GO:0004820;GO:0005524	K01880-ko00970 Aminoacyl-tRNA biosynthesis	COG0423-Glycyl-tRNA synthetase (class II)[J]
MSMEG_5780	27.25	57.95	-1.08855	1.486e-12	2.58153e-11	down	pstA	phosphate ABC transporter permease	GO:0035435;GO:0005315;GO:0005887	K02038-ko02010 ABC transporters	COG0581-ABC-type phosphate transport system, permease component[P]
MSMEG_4770	14.2967	30.4067	-1.08871	9.58525e-06	6.1263e-05	down	MSMEG_4770	hypothetical protein	GO:0016021;GO:0005886	-	-
MSMEG_0770	55.7967	118.767	-1.08988	3.49238e-12	5.80463e-11	down	MSMEG_0770	hypothetical protein	-	-	-
MSMEG_2045	55.85	119.037	-1.09178	5.42534e-07	4.31107e-06	down	MSMEG_2045	monoxygenase	GO:0004497;GO:0016705;GO:0018633	-	COG2141-Coenzyme F420-dependent N5,N10-methylene tetrahydromethanopterin reductase and related flavin-dependent oxidoreductases[C]
MSMEG_3872	21.66	46.1767	-1.09213	7.96005e-10	9.81038e-09	down	cobH	precorrin-8X methylmutase	GO:0009236;GO:0016993	K06042-ko00860 Porphyrin and chlorophyll metabolism	COG2082-Precorrin isomerase[H]
MSMEG_3569	13.62	29.05	-1.09281	8.9372e-05	0.000458945	down	MSMEG_3569	hypothetical protein	-	-	-
MSMEG_4708	27.4633	58.7467	-1.097	5.96322e-06	3.97062e-05	down	MSMEG_4708	methyltransferase	GO:0008168	-	COG2227-2-polyprenyl-3-methyl-5-hydroxy-6-metoxy-1,4-benzoquinol methylase[H]
MSMEG_6092	247.763	530.153	-1.09745	1.67495e-07	1.43017e-06	down	MSMEG_6092	Lsr2 protein	GO:0005737;GO:0006355;GO:0009405;GO:0006351;GO:0003677;GO:0009295	-	-
MSMEG_3792	556.917	1191.81	-1.09762	3.18017e-14	6.70093e-13	down	rpmI	50S ribosomal protein L35	GO:0003735;GO:0005840;GO:0006412	K02916-ko03010 Ribosome	COG0291-Ribosomal protein L35[J]
MSMEG_3626	38.62	82.7133	-1.09877	4.5675e-09	5.02271e-08	down	ureB	urease subunit beta	GO:0005737;GO:0009039;GO:0043419	K01429-ko00230 Purine metabolism;ko00791 Atrazine degradation;ko00220 Arginine biosynthesis	COG0832-Urea amidohydrolase (urease) beta subunit[E]
MSMEG_0317	119.28	255.567	-1.09935	2.72378e-17	7.66884e-16	down	MSMEG_0317	hypothetical protein	GO:0005618;GO:0006811;GO:0005576;GO:0016021	-	-
MSMEG_3662	150.64	323.057	-1.10068	9.24203e-11	1.28445e-09	down	MSMEG_3662	mannose-binding lectin	GO:0005576;GO:0005537	-	COG1652-Uncharacterized protein containing LysM domain[S]
MSMEG_4940	110.387	236.817	-1.1012	3.18269e-05	0.000181408	down	MSMEG_4940	F0F1 ATP synthase subunit B	GO:0042777;GO:0016021;GO:0046933;GO:0045263;GO:0005886	K02109-ko00195 Photosynthesis;ko00190 Oxidative phosphorylation	COG0711-F0F1-type ATP synthase, subunit b[C]
MSMEG_6114	87.1433	188.153	-1.11045	9.05835e-10	1.1122e-08	down	ppa	inorganic pyrophosphatase	GO:0005737;GO:0004427;GO:0005829;GO:0000287;GO:0006796;GO:0005886	K01507-ko00190 Oxidative phosphorylation	COG0221-Inorganic pyrophosphatase[C]
MSMEG_6088	41.4533	89.6267	-1.11244	5.76617e-13	1.06098e-11	down	MSMEG_6088	phosphoglycerate mutase	GO:0006564;GO:0016853;GO:0004647	-	COG0406-Fructose-2,6-bisphosphatase[G]
MSMEG_3434	35.1467	76.2367	-1.1171	8.34293e-13	1.49304e-11	down	MSMEG_3434	peptidyl-prolyl cis-trans isomerase domain-containing protein	GO:0006457;GO:0003755	-	COG0545-FKBP-type peptidyl-prolyl cis-trans isomerases 1[O]
MSMEG_0319	10.3967	22.56	-1.11765	8.0331e-09	8.44963e-08	down	MSMEG_0319	acyltransferase	GO:0016021;GO:0016747;GO:0017000;GO:0005886	-	-
MSMEG_3633	3.00667	6.52667	-1.11818	0.000348658	0.00157282	down	MSMEG_3633	ferric cations import ATP-binding protein FbpC	GO:0015408;GO:0043190;GO:0055072;GO:0005524	K02010-ko02010 ABC transporters	COG3842-ABC-type spermidine/putrescine transport systems, ATPase components[E]
MSMEG_3777	16.4133	35.88	-1.12831	9.86981e-11	1.36588e-09	down	pheT	phenylalanyl-tRNA synthetase subunit beta	GO:0005737;GO:0004826;GO:0000049;GO:0008033;GO:0040007;GO:0006432;GO:0005618;GO:0000287;GO:0009328;GO:0005886;GO:0005524	K01890-ko00970 Aminoacyl-tRNA biosynthesis	COG0072-Phenylalanyl-tRNA synthetase beta subunit[J]
MSMEG_2973	24.78	54.2733	-1.13107	5.9859e-12	9.53656e-11	down	MSMEG_2973	peptidyl-prolyl cis-trans isomerase	GO:0006457;GO:0003755	-	COG0652-Peptidyl-prolyl cis-trans isomerase (rotamase) - cyclophilin family[O]
MSMEG_6453	16.43	36.0467	-1.13353	0.0015237	0.00580679	down	MSMEG_6453	sulfate permease	GO:0015138;GO:0089712;GO:0016021;GO:0015116;GO:0008271;GO:0015741;GO:0005887;GO:0015141;GO:0015183	-	COG0659-Sulfate permease and related transporters (MFS superfamily)[P]
MSMEG_4938	75.44	166.567	-1.1427	6.08464e-07	4.78854e-06	down	atpA	F0F1 ATP synthase subunit alpha	GO:0045261;GO:0046933;GO:0015991;GO:0046961;GO:0005886;GO:0042777;GO:0005524	K02111-ko00195 Photosynthesis;ko00190 Oxidative phosphorylation	COG0056-F0F1-type ATP synthase, alpha subunit[C]
MSMEG_4085	13.3633	29.6233	-1.14845	1.34535e-08	1.36457e-07	down	MSMEG_4085	nitrilotriacetate monooxygenase component A	GO:0004497;GO:0016705	-	COG2141-Coenzyme F420-dependent N5,N10-methylene tetrahydromethanopterin reductase and related flavin-dependent oxidoreductases[C]
MSMEG_0673	45.0733	100.037	-1.15018	7.18013e-08	6.50494e-07	down	MSMEG_0673	hypothetical protein	-	-	-
MSMEG_3183	153.497	342.027	-1.1559	1.60979e-18	4.95998e-17	down	ilvA	threonine dehydratase	GO:0005737;GO:0009097;GO:0004794;GO:0030170;GO:0005886	K01754-ko00260 Glycine, serine and threonine metabolism;ko01230 Biosynthesis of amino acids;ko01200 Carbon metabolism;ko00290 Valine, leucine and isoleucine biosynthesis	COG1171-Threonine dehydratase[E]
MSMEG_5429	11.9667	26.7533	-1.1607	3.93641e-07	3.18226e-06	down	MSMEG_5429	LpqT protein	GO:0005618;GO:0005886	-	-
MSMEG_3625	26.3233	59.0567	-1.16576	4.75543e-15	1.09761e-13	down	ureC	urease subunit alpha	GO:0005737;GO:0009039;GO:0016151;GO:0043419	K01428-ko00230 Purine metabolism;ko00791 Atrazine degradation;ko05120 Epithelial cell signaling in Helicobacter pylori infection;ko00220 Arginine biosynthesis	COG0804-Urea amidohydrolase (urease) alpha subunit[E]
MSMEG_3624	12.9133	29.01	-1.16769	4.78354e-08	4.46373e-07	down	MSMEG_3624	urease accessory protein uref	GO:0005737;GO:0016151;GO:0006807	-	COG0830-Urease accessory protein UreF[O]
MSMEG_5489	195.213	438.62	-1.16792	2.83227e-10	3.72241e-09	down	rpmF	50S ribosomal protein L32	GO:0003735;GO:0015934;GO:0006412	K02911-ko03010 Ribosome	-
MSMEG_0776	29.3767	66.0467	-1.16882	1.56343e-08	1.57113e-07	down	MSMEG_0776	hypothetical protein	GO:0016021	-	-
MSMEG_5428	43.6233	98.1233	-1.1695	6.54478e-07	5.13828e-06	down	arsC	arsenate reductase	GO:0046685;GO:0008794	-	COG1393-Arsenate reductase and related proteins, glutaredoxin family[P]
MSMEG_2697	82.7433	187.413	-1.17951	1.10704e-16	2.9758e-15	down	MSMEG_2697	hypothetical protein	GO:0016021;GO:0005886	-	-
MSMEG_6386	12.14	27.5067	-1.18001	4.38417e-13	8.15881e-12	down	MSMEG_6386	membrane protein	GO:0016021;GO:0071555;GO:0016740;GO:0016757;GO:0005886;GO:0044038	-	-
MSMEG_5211	22.17	50.2767	-1.18128	2.07455e-14	4.51699e-13	down	MSMEG_5211	hypothetical protein	GO:0006646;GO:0050459;GO:0047432;GO:0008483;GO:0030170;GO:0005759;GO:0042802	K14286-ko00564 Glycerophospholipid metabolism	COG0160-4-aminobutyrate aminotransferase and related aminotransferases[E]
MSMEG_0848	17.8333	40.6767	-1.18963	1.85134e-10	2.4782e-09	down	MSMEG_0848	monovalent cation/H+ antiporter subunit A	GO:0015297;GO:0015992;GO:0006813;GO:0016021;GO:0030004;GO:0015077;GO:0050136;GO:0005886	-	COG1009-NADH:ubiquinone oxidoreductase subunit 5 (chain L)/Multisubunit Na+/H+ antiporter, MnhA subunit[CP]
MSMEG_5036	5.39333	12.3367	-1.1937	0.000121405	0.000604436	down	MSMEG_5036	rhomboid family protein	GO:0016485;GO:0004252;GO:0016021;GO:0005886	-	COG0705-Uncharacterized membrane protein (homolog of Drosophila rhomboid)[R]
MSMEG_4937	73.41	167.95	-1.19398	1.01575e-07	8.97821e-07	down	atpG	F0F1 ATP synthase subunit gamma	GO:0045261;GO:0046933;GO:0046961;GO:0005886;GO:0042777;GO:0005524	K02115-ko00195 Photosynthesis;ko00190 Oxidative phosphorylation	COG0224-F0F1-type ATP synthase, gamma subunit[C]
MSMEG_0020	8.09333	18.5833	-1.1992	0.00395655	0.0133286	down	MSMEG_0020	periplasmic binding protein	GO:0006811;GO:0055072;GO:0005886	K02016-ko02010 ABC transporters	COG0614-ABC-type Fe3+-hydroxamate transport system, periplasmic component[P]
MSMEG_3379	6.12	14.06	-1.19999	1.26848e-05	7.86868e-05	down	MSMEG_3379	2-deoxy-D-gluconate 3-dehydrogenase	GO:0008678;GO:0045490;GO:0047001;GO:0051287	-	COG1028-Dehydrogenases with different specificities (related to short-chain alcohol dehydrogenases)[IQR]
MSMEG_3359	34.8567	80.1033	-1.20043	1.89695e-09	2.22457e-08	down	MSMEG_3359	cis-3-chloroacrylic acid dehalogenase	-	-	-
MSMEG_5785	23.66	54.4033	-1.20124	9.69037e-09	1.00313e-07	down	MSMEG_5785	hypothetical protein	-	-	-
MSMEG_0846	19.3133	44.73	-1.21165	4.96743e-11	7.14698e-10	down	MSMEG_0846	monovalent cation/H+ antiporter subunit D	GO:0015297;GO:0015992;GO:0008137;GO:0016021;GO:0006814;GO:0005886;GO:0042773	-	COG0651-Formate hydrogenlyase subunit 3/Multisubunit Na+/H+ antiporter, MnhD subunit[CP]
MSMEG_4731	3.82333	8.85667	-1.21193	7.11059e-07	5.54915e-06	down	MSMEG_4731	acyl-CoA synthetase	GO:0006633;GO:0016874;GO:0008152;GO:0005524	-	COG0318-Acyl-CoA synthetases (AMP-forming)/AMP-acid ligases II[IQ]
MSMEG_3672	9.36667	21.7067	-1.21253	0.000175897	0.000851713	down	MSMEG_3672	transporter small multidrug resistance (SMR) family protein	GO:0016021;GO:0006810;GO:0046677;GO:0005886	-	COG2076-Membrane transporters of cations and cationic drugs[P]
MSMEG_3150	56.6833	131.473	-1.21377	5.29876e-20	1.81212e-18	down	fabG	3-oxoacyl-ACP reductase	GO:0050661;GO:0004316;GO:0030497	-	COG1028-Dehydrogenases with different specificities (related to short-chain alcohol dehydrogenases)[IQR]
MSMEG_1466	154.66	359.193	-1.21566	4.12673e-13	7.70165e-12	down	rplX	50S ribosomal protein L24	GO:0003735;GO:0019843;GO:0005840;GO:0006412	K02895-ko03010 Ribosome	COG0198-Ribosomal protein L24[J]
MSMEG_0986	35.0333	81.42	-1.21665	1.40283e-15	3.36885e-14	down	MSMEG_0986	RemM protein	GO:0006355;GO:0006351;GO:0003677	-	-
MSMEG_0957	8.99	20.95	-1.22056	3.5239e-05	0.000199119	down	MSMEG_0957	hypothetical protein	GO:0016021	-	-
MSMEG_5710	8.52667	19.8867	-1.22175	1.39351e-05	8.58718e-05	down	MSMEG_5710	hypothetical protein	GO:0016021;GO:0044117;GO:0005886	-	-
MSMEG_1401	449.693	1051.64	-1.22563	3.80566e-15	8.90988e-14	down	tuf	elongation factor Tu	GO:0005737;GO:0003746;GO:0003924;GO:0005525	-	COG0050-GTPases - translation elongation factors[J]
MSMEG_5836	8.78	20.5567	-1.22731	2.27892e-07	1.9109e-06	down	MSMEG_5836	hypothetical protein	GO:0016810;GO:0005975	-	COG3233-Predicted deacetylase[R]
MSMEG_0825	87.05	204.093	-1.22931	1.75294e-23	7.53305e-22	down	thiD	phosphomethylpyrimidine kinase	GO:0008972;GO:0009229;GO:0008902;GO:0005524;GO:0009228	K00941-ko00730 Thiamine metabolism	COG0351-Hydroxymethylpyrimidine/phosphomethylpyrimidine kinase[H]
MSMEG_6917	53.63	125.773	-1.22971	1.56909e-26	7.76461e-25	down	leuS	leucyl-tRNA synthetase	GO:0005737;GO:0006429;GO:0005524;GO:0002161;GO:0004823	K01869-ko00970 Aminoacyl-tRNA biosynthesis	COG0495-Leucyl-tRNA synthetase[J]
MSMEG_4707	94.63	222.577	-1.23393	1.71033e-06	1.24132e-05	down	MSMEG_4707	non-heme bromoperoxidase BPO-A2	GO:0016691;GO:0004601;GO:0016787	-	-
MSMEG_6366	138.437	326.56	-1.23812	8.48274e-27	4.36293e-25	down	MSMEG_6366	O-antigen export system, ATP-binding protein	GO:0016887;GO:0015774;GO:0015438;GO:0005524;GO:0005886	-	COG1134-ABC-type polysaccharide/polyol phosphate transport system, ATPase component[GM]
MSMEG_3737	18.02	42.5767	-1.24046	1.55598e-09	1.84687e-08	down	MSMEG_3737	integral membrane protein	GO:0009408;GO:0016021;GO:0005886	-	-
MSMEG_1920	17.91	42.3467	-1.24148	2.83123e-10	3.72241e-09	down	MSMEG_1920	diacylglycerol kinase catalytic subunit	GO:0017050;GO:0016301;GO:0005739;GO:0005524;GO:0009409;GO:0006671	-	COG1597-Sphingosine kinase and enzymes related to eukaryotic diacylglycerol kinase[IR]
MSMEG_5750	19.64	46.76	-1.25148	0.000707051	0.00294169	down	MSMEG_5750	hypothetical protein	-	-	-
MSMEG_1169	37.21	88.7267	-1.25368	6.95873e-21	2.47035e-19	down	MSMEG_1169	integral membrane transporter	GO:0005215;GO:0016021;GO:0055085;GO:0034220;GO:0005886	-	-
MSMEG_0945	520.357	1245.31	-1.25893	1.26318e-16	3.31715e-15	down	MSMEG_0945	hypothetical protein	-	-	-
MSMEG_6497	13.6533	32.8233	-1.26547	5.24599e-08	4.8571e-07	down	MSMEG_6497	hypothetical protein	-	-	-
MSMEG_4509	1.28667	3.09667	-1.26708	0.00339883	0.0116664	down	MSMEG_4509	MbtG protein	GO:0047091	K04793-ko01053 Biosynthesis of siderophore group nonribosomal peptides	-
MSMEG_1448	4.03333	9.71667	-1.26849	2.4226e-05	0.000142306	down	MSMEG_1448	integral membrane transporter	GO:0015116;GO:0016021;GO:0008271;GO:0005887	-	COG0659-Sulfate permease and related transporters (MFS superfamily)[P]
MSMEG_1436	72.3433	174.35	-1.26905	1.57331e-14	3.48368e-13	down	rplC	50S ribosomal protein L3	GO:0003735;GO:0019843;GO:0005840;GO:0006412	K02906-ko03010 Ribosome	COG0087-Ribosomal protein L3[J]
MSMEG_1435	201.833	486.937	-1.27057	4.05111e-20	1.39273e-18	down	rpsJ	30S ribosomal protein S10	GO:0003735;GO:0000049;GO:0005840;GO:0006412	K02946-ko03010 Ribosome	COG0051-Ribosomal protein S10[J]
MSMEG_0847	16.69	40.3733	-1.27442	9.06771e-07	6.94541e-06	down	MSMEG_0847	monovalent cation/H+ antiporter subunit C	GO:0015297;GO:0015992;GO:0016021;GO:0008324;GO:0006814;GO:0016651;GO:0005886;GO:0042773	-	COG1006-Multisubunit Na+/H+ antiporter, MnhC subunit[P]
MSMEG_0194	188.607	456.32	-1.27467	2.4536e-12	4.16283e-11	down	MSMEG_0194	serine esterase, cutinase	GO:0034338;GO:0005618;GO:0052651;GO:0052689;GO:0005576;GO:0050525;GO:0008152;GO:0051793;GO:0019626;GO:0047372	-	-
MSMEG_0844	49.1367	118.967	-1.27569	4.81407e-12	7.7452e-11	down	MSMEG_0844	monovalent cation/H+ antiporter subunit F	GO:0015075;GO:0015297;GO:0016021;GO:0005886	-	-
MSMEG_0845	27.7233	67.3467	-1.28051	5.34597e-13	9.89231e-12	down	MSMEG_0845	monovalent cation/H+ antiporter subunit E	GO:0015297;GO:0015992;GO:0016021;GO:0008324;GO:0006814;GO:0005886	-	COG1863-Multisubunit Na+/H+ antiporter, MnhE subunit[P]
MSMEG_3152	38.4033	93.3	-1.28065	1.32525e-19	4.43924e-18	down	hemH	ferrochelatase	GO:0005737;GO:0006783;GO:0046872;GO:0004325	K01772-ko00860 Porphyrin and chlorophyll metabolism	COG0276-Protoheme ferro-lyase (ferrochelatase)[H]
MSMEG_4535	212.57	518.9	-1.28752	9.27948e-36	7.2159e-34	down	MSMEG_4535	glycoside hydrolase	GO:0004555;GO:0005993;GO:0042301;GO:0004805	-	COG3387-Glucoamylase and related glycosyl hydrolases[G]
MSMEG_0620	15.2967	37.3733	-1.28879	4.17976e-05	0.000231375	down	MSMEG_0620	PE family protein	GO:0005576	-	-
MSMEG_4960	11.8167	29.17	-1.30366	0.014256	0.0389299	down	MSMEG_4960	tRNA-Arg	-	-	-
MSMEG_1527	10.6867	26.4167	-1.30564	1.59344e-08	1.59883e-07	down	truA	tRNA pseudouridine synthase A	GO:0005618;GO:0031119;GO:0003723;GO:0009982;GO:0040007	-	COG0101-Pseudouridylate synthase[J]
MSMEG_4738	37.77	93.6033	-1.30932	1.13546e-09	1.3659e-08	down	MSMEG_4738	hypothetical protein	-	-	-
MSMEG_0843	25.4033	63.13	-1.31331	2.25425e-08	2.21093e-07	down	MSMEG_0843	monovalent cation/H+ antiporter subunit G	GO:0016021;GO:0005451;GO:0006814;GO:0005886	-	COG1320-Multisubunit Na+/H+ antiporter, MnhG subunit[P]
MSMEG_6064	30.8233	76.6267	-1.31382	1.17836e-14	2.63598e-13	down	MSMEG_6064	lipoprotein	GO:0036094;GO:0006810;GO:0030288;GO:0005886	K02016-ko02010 ABC transporters	COG0614-ABC-type Fe3+-hydroxamate transport system, periplasmic component[P]
MSMEG_4512	0.54	1.34667	-1.31836	0.00217192	0.00790803	down	MSMEG_4512	polyketide synthase	GO:0033068;GO:0047879;GO:0016788;GO:0016740;GO:0048037;GO:0031177;GO:0008152	K04791-ko01053 Biosynthesis of siderophore group nonribosomal peptides	COG3321-Polyketide synthase modules and related proteins[Q]
MSMEG_0616	1.27	3.17667	-1.32269	0.00219177	0.00797142	down	MSMEG_0616	hypothetical protein	GO:0016021;GO:0006810;GO:0005886	-	-
MSMEG_1439	86.5167	216.67	-1.32445	1.34643e-21	5.05454e-20	down	rplB	50S ribosomal protein L2	GO:0003735;GO:0016740;GO:0015934;GO:0006412;GO:0019843	K02886-ko03010 Ribosome	COG0090-Ribosomal protein L2[J]
MSMEG_3627	71.9233	180.87	-1.33042	2.102e-13	4.003e-12	down	ureA	urease subunit gamma	GO:0005737;GO:0009039;GO:0016151;GO:0043419	K01430-ko00230 Purine metabolism;ko00791 Atrazine degradation;ko00220 Arginine biosynthesis	COG0831-Urea amidohydrolase (urease) gamma subunit[E]
MSMEG_6367	37.3933	94.04	-1.33049	1.96539e-13	3.77587e-12	down	MSMEG_6367	glycosyl transferase family protein	GO:0016020;GO:0071555;GO:0016740;GO:0016757;GO:0045227;GO:0044038	-	COG1216-Predicted glycosyltransferases[R]
MSMEG_3151	63.2167	159.273	-1.33313	1.41931e-26	7.13151e-25	down	MSMEG_3151	enoyl-ACP reductase	GO:0006633;GO:0004318;GO:0046677	-	COG0623-Enoyl-[acyl-carrier-protein] reductase (NADH)[I]
MSMEG_1465	89.69	226.033	-1.33352	2.51099e-18	7.70036e-17	down	rplN	50S ribosomal protein L14	GO:0003735;GO:0015934;GO:0006412;GO:0019843	K02874-ko03010 Ribosome	COG0093-Ribosomal protein L14[J]
MSMEG_6062	12.2133	30.97	-1.34241	1.47076e-10	1.9973e-09	down	MSMEG_6062	Fe uptake system permease	GO:0043190;GO:0006811;GO:0055072;GO:0016887;GO:0005886;GO:0005524	K02013-ko02010 ABC transporters	COG1120-ABC-type cobalamin/Fe3+-siderophores transport systems, ATPase components[PH]
MSMEG_1467	85.6367	217.337	-1.34363	3.63825e-21	1.32028e-19	down	rplE	50S ribosomal protein L5	GO:0003735;GO:0019843;GO:0000049;GO:0005840;GO:0006412	K02931-ko03010 Ribosome	COG0094-Ribosomal protein L5[J]
MSMEG_0985	17.3733	44.5033	-1.35704	7.27192e-18	2.12054e-16	down	MSMEG_0985	sugar transporter family protein	GO:0016021;GO:0008643;GO:0022857;GO:0015293;GO:0005886	-	-
MSMEG_1437	85.2033	218.283	-1.35722	8.83451e-24	3.89912e-22	down	rplD	50S ribosomal protein L4	GO:0003735;GO:0019843;GO:0005840;GO:0006412	K02926-ko03010 Ribosome	COG0088-Ribosomal protein L4[J]
MSMEG_1521	441.667	1145.49	-1.37493	3.16599e-23	1.32566e-21	down	rpsM	30S ribosomal protein S13	GO:0003735;GO:0019843;GO:0000049;GO:0005840;GO:0006412	K02952-ko03010 Ribosome	COG0099-Ribosomal protein S13[J]
MSMEG_6754	25.4033	66.28	-1.38356	1.64328e-20	5.70953e-19	down	MSMEG_6754	(R)-hydratase	-	-	COG2030-Acyl dehydratase[I]
MSMEG_0971	72.4567	190.05	-1.39119	1.0393e-22	4.16483e-21	down	MSMEG_0971	hypothetical protein	GO:0016853;GO:0016021;GO:0005623;GO:0017004;GO:0005886;GO:0045454;GO:0015036;GO:0016209;GO:0016491	-	COG0526-Thiol-disulfide isomerase and thioredoxins[OC]
MSMEG_3622	11.4567	30.06	-1.39166	6.0913e-09	6.60936e-08	down	MSMEG_3622	hypothetical protein	GO:0005737;GO:0016151;GO:0006807	-	-
MSMEG_0617	1.74333	4.58667	-1.3956	5.35966e-08	4.94481e-07	down	MSMEG_0617	ftsk/SpoIIIE family protein	GO:0006810;GO:0005886;GO:0016021;GO:0005524;GO:0003677	-	COG1674-DNA segregation ATPase FtsK/SpoIIIE and related proteins[D]
MSMEG_1468	274.97	724.63	-1.39797	2.02338e-16	5.18302e-15	down	rpsN	30S ribosomal protein S14	GO:0003735;GO:0019843;GO:0008270;GO:0005840;GO:0006412	K02954-ko03010 Ribosome	COG0199-Ribosomal protein S14[J]
MSMEG_1469	156.683	413.197	-1.39898	3.29861e-27	1.76611e-25	down	rpsH	30S ribosomal protein S8	GO:0003735;GO:0019843;GO:0005840;GO:0006412	K02994-ko03010 Ribosome	COG0096-Ribosomal protein S8[J]
MSMEG_0758	2.99	7.96	-1.41262	0.000813506	0.00333573	down	MSMEG_0758	hypothetical protein	-	-	-
MSMEG_4604	30.34	80.8167	-1.41343	8.06203e-07	6.22473e-06	down	MSMEG_4604	hypothetical protein	-	-	-
MSMEG_0079	9.72	25.91	-1.41448	9.45118e-08	8.4254e-07	down	MSMEG_0079	hypothetical protein	GO:0016021	-	-
MSMEG_5418	6.03	16.0833	-1.41534	0.00290835	0.0102027	down	MSMEG_5418	iron permease	GO:0015639;GO:0005381;GO:0006827;GO:0015684;GO:0033573;GO:0016021	-	COG0672-High-affinity Fe2+/Pb2+ permease[P]
MSMEG_3670	4.46	11.9	-1.41585	0.00502817	0.0161623	down	MSMEG_3670	transporter small multidrug resistance (SMR) family protein	GO:0016021;GO:0006810;GO:0046677;GO:0005886	-	COG2076-Membrane transporters of cations and cationic drugs[P]
MSMEG_6897	299.43	799.083	-1.41613	1.511e-26	7.53424e-25	down	rpsF	30S ribosomal protein S6	GO:0003735;GO:0019843;GO:0005840;GO:0006412	K02990-ko03010 Ribosome	COG0360-Ribosomal protein S6[J]
MSMEG_1522	287.97	769.233	-1.4175	1.39383e-16	3.6418e-15	down	rpsK	30S ribosomal protein S11	GO:0003735;GO:0019843;GO:0005840;GO:0006412	K02948-ko03010 Ribosome	COG0100-Ribosomal protein S11[J]
MSMEG_0974	52.3267	140.7	-1.427	3.00864e-15	7.09475e-14	down	ccsB	cytochrome C biogenesis protein CcsB	GO:0009535;GO:0016021;GO:0020037;GO:0017004	-	COG0755-ABC-type transport system involved in cytochrome c biogenesis, permease component[O]
MSMEG_0051	5.41	14.7	-1.44212	0.000331508	0.00150271	down	MSMEG_0051	transcription factor WhiB family protein	GO:0005737;GO:0051539;GO:0035731;GO:0006355;GO:0006351;GO:0003677;GO:0046872	-	-
MSMEG_4902	362.037	985.963	-1.4454	2.46551e-26	1.20185e-24	down	MSMEG_4902	metal-dependent hydrolase of the beta-lactamase superfamily protein III	GO:0004065	-	COG1234-Metal-dependent hydrolases of the beta-lactamase superfamily III[R]
MSMEG_6063	11.78	32.1167	-1.44698	9.28831e-16	2.30689e-14	down	MSMEG_6063	Fe uptake system integral membrane protein	GO:0005215;GO:0006811;GO:0055072;GO:0016021;GO:0005886	K02015-ko02010 ABC transporters	COG4139-ABC-type cobalamin transport system, permease component[H]
MSMEG_0972	17.9767	49.0167	-1.44715	3.57768e-10	4.60028e-09	down	MSMEG_0972	cytochrome C biogenesis protein transmembrane region	GO:0030435;GO:0016021;GO:0055114;GO:0017004;GO:0005886	-	COG0785-Cytochrome c biogenesis protein[O]
MSMEG_4561	29.3	80.2167	-1.453	3.08376e-18	9.41267e-17	down	MSMEG_4561	iron ABC transporter substrate-binding protein	GO:0031419;GO:0015889;GO:0042597	K02016-ko02010 ABC transporters	COG0614-ABC-type Fe3+-hydroxamate transport system, periplasmic component[P]
MSMEG_4740	5.06	13.9067	-1.45857	4.00744e-09	4.45938e-08	down	MSMEG_4740	glycosyltransferase 28	GO:0016758;GO:0030259	-	COG1819-Glycosyl transferases, related to UDP-glucuronosyltransferase[GC]
MSMEG_1861	15.4533	42.61	-1.46327	9.0792e-13	1.61595e-11	down	MSMEG_1861	hypothetical protein	-	-	-
MSMEG_1442	70.2733	194	-1.46501	3.80496e-32	2.56227e-30	down	rpsC	30S ribosomal protein S3	GO:0003735;GO:0019843;GO:0015935;GO:0006412;GO:0003729	K02982-ko03010 Ribosome	COG0092-Ribosomal protein S3[J]
MSMEG_1557	114.94	317.617	-1.46641	5.46794e-27	2.85733e-25	down	rpsI	30S ribosomal protein S9	GO:0003735;GO:0005840;GO:0006412	K02996-ko03010 Ribosome	COG0103-Ribosomal protein S9[J]
MSMEG_4050	3.68333	10.2	-1.46949	0.000114511	0.000574488	down	MSMEG_4050	hypothetical protein	-	-	-
MSMEG_1445	160.903	446.3	-1.47182	6.60484e-28	3.68742e-26	down	MSMEG_1445	30S ribosomal protein S17	GO:0003735;GO:0019843;GO:0005840;GO:0006412	K02961-ko03010 Ribosome	COG0186-Ribosomal protein S17[J]
MSMEG_1438	121.487	337.643	-1.4747	1.02599e-21	3.89636e-20	down	rplW	50S ribosomal protein L23	GO:0003735;GO:0019843;GO:0006412;GO:0005840;GO:0000166	K02892-ko03010 Ribosome	COG0089-Ribosomal protein L23[J]
MSMEG_4087	9.02	25.0733	-1.47495	1.48719e-15	3.53248e-14	down	MSMEG_4087	major facilitator superfamily protein	GO:0015293;GO:0015733;GO:0016021;GO:0022857;GO:0015530;GO:0005886	-	-
MSMEG_2803	10.1033	28.1367	-1.47762	0.00110658	0.00437807	down	MSMEG_2803	hypothetical protein	-	-	-
MSMEG_4577	3.16333	8.82333	-1.47988	5.52199e-05	0.000296382	down	MSMEG_4577	DegV family protein	GO:0008289	-	COG1307-Uncharacterized protein conserved in bacteria[S]
MSMEG_4737	5.80333	16.1967	-1.48074	1.69011e-08	1.69063e-07	down	MSMEG_4737	hypothetical protein	-	-	-
MSMEG_4370	1.38333	3.87333	-1.48543	0.00157596	0.00597802	down	MSMEG_4370	regulatory protein	-	-	COG2508-Regulator of polyketide synthase expression[TQ]
MSMEG_1523	194.093	544.777	-1.48891	1.9686e-20	6.80366e-19	down	rpsD	30S ribosomal protein S4	GO:0003735;GO:0019843;GO:0006412;GO:0015935	K02986-ko03010 Ribosome	COG0522-Ribosomal protein S4 and related proteins[J]
MSMEG_1556	527.473	1486.84	-1.49508	4.94133e-43	5.12329e-41	down	rplM	50S ribosomal protein L13	GO:0003735;GO:0005840;GO:0006412	K02871-ko03010 Ribosome	COG0102-Ribosomal protein L13[J]
MSMEG_1443	139.787	397.773	-1.50872	2.96843e-33	2.10759e-31	down	rplP	50S ribosomal protein L16	GO:0003735;GO:0019843;GO:0000049;GO:0005840;GO:0006412	K02878-ko03010 Ribosome	COG0197-Ribosomal protein L16/L10E[J]
MSMEG_0973	27.5	78.3933	-1.5113	8.46828e-19	2.65937e-17	down	MSMEG_0973	hypothetical protein	GO:0016021;GO:0042651;GO:0017004	-	COG1333-ResB protein required for cytochrome c biosynthesis[O]
MSMEG_6605	2.6	7.42667	-1.5142	0.00201033	0.00739802	down	MSMEG_6605	transcriptional regulatory protein	GO:0005737;GO:0006355;GO:0006351	-	COG1695-Predicted transcriptional regulators[K]
MSMEG_3636	18.9333	54.11	-1.51497	1.13008e-15	2.76467e-14	down	MSMEG_3636	ABC transporter ferric iron-binding periplasmic protein	GO:0055072;GO:0005215;GO:0006811;GO:0046872;GO:0042597	K02012-ko02010 ABC transporters	COG1840-ABC-type Fe3+ transport system, periplasmic component[P]
MSMEG_1441	68.8333	198.043	-1.52464	2.59021e-22	1.02541e-20	down	rplV	50S ribosomal protein L22	GO:0003735;GO:0015934;GO:0006412;GO:0019843	K02890-ko03010 Ribosome	COG0091-Ribosomal protein L22[J]
MSMEG_4733	4.76333	13.7333	-1.52764	2.00513e-07	1.69657e-06	down	MSMEG_4733	hypothetical protein	GO:0071555;GO:0016021;GO:0006869;GO:0005886	-	-
MSMEG_0172	132.183	381.287	-1.52834	2.38381e-23	1.01772e-21	down	MSMEG_0172	transmembrane protein	GO:0016021;GO:0005886	-	-
MSMEG_4557	24.77	71.8367	-1.53613	6.46401e-18	1.8934e-16	down	MSMEG_4557	ABC transporter ATP-binding protein	GO:0043190;GO:0006811;GO:0015623;GO:0055072;GO:0016887;GO:0005886;GO:0005524	K02013-ko02010 ABC transporters	COG1120-ABC-type cobalamin/Fe3+-siderophores transport systems, ATPase components[PH]
MSMEG_6922	20.8567	60.8233	-1.54412	6.83968e-26	3.26108e-24	down	MSMEG_6922	transporter major facilitator family protein	GO:0016021;GO:0055085;GO:0005886	-	-
MSMEG_4560	30.6733	89.88	-1.55102	1.44434e-24	6.46194e-23	down	MSMEG_4560	periplasmic binding protein	GO:0031419;GO:0015889;GO:0042597	-	COG0614-ABC-type Fe3+-hydroxamate transport system, periplasmic component[P]
MSMEG_1524	201.923	595.297	-1.5598	1.45942e-16	3.78291e-15	down	rpoA	DNA-directed RNA polymerase subunit alpha	GO:0003899;GO:0006351;GO:0003677	K03040-ko00230 Purine metabolism;ko00240 Pyrimidine metabolism;ko03020 RNA polymerase	COG0202-DNA-directed RNA polymerase, alpha subunit/40 kD subunit[K]
MSMEG_4559	12.42	36.8333	-1.56835	2.44961e-19	8.12226e-18	down	MSMEG_4559	ABC transporter	GO:0005215;GO:0016021;GO:0005886	K02015-ko02010 ABC transporters	COG0609-ABC-type Fe3+-siderophore transport system, permease component[P]
MSMEG_1440	106.963	319.143	-1.57709	8.42418e-27	4.36293e-25	down	rpsS	30S ribosomal protein S19	GO:0003735;GO:0019843;GO:0006412;GO:0015935	K02965-ko03010 Ribosome	COG0185-Ribosomal protein S19[J]
MSMEG_0826	80.2567	242.513	-1.59537	7.10621e-37	5.73059e-35	down	thiC	thiamine biosynthesis protein ThiC	GO:0016829;GO:0051539;GO:0009229;GO:0008270;GO:0009228	K03147-ko00730 Thiamine metabolism	COG0422-Thiamine biosynthesis protein ThiC[H]
MSMEG_2773	43.3167	133.343	-1.62215	6.11805e-39	5.47439e-37	down	MSMEG_2773	RNA methyltransferase	GO:0008173;GO:0006396	-	COG2265-SAM-dependent methyltransferases related to tRNA (uracil-5-)-methyltransferase[J]
MSMEG_1728	2.39333	7.37333	-1.6233	0.00539429	0.0171797	down	MSMEG_1728	ISMsm1, transposase orfA	GO:0004803;GO:0005886;GO:0006313;GO:0003677	-	-
MSMEG_0179	1.88	5.89333	-1.64835	0.000209554	0.00100059	down	MSMEG_0179	GntR family transcriptional regulator	GO:0003700;GO:0006351;GO:0019521;GO:0003677	-	COG1802-Transcriptional regulators[K]
MSMEG_6369	26.03	82.9067	-1.67131	4.75272e-18	1.41757e-16	down	MSMEG_6369	O-antigen export system, permease	GO:0015774;GO:0006810;GO:0016021;GO:0005886	-	COG1682-ABC-type polysaccharide/polyol phosphate export systems, permease component[GM]
MSMEG_5505	135.603	432.697	-1.67396	9.81159e-35	7.36658e-33	down	MSMEG_5505	hypothetical protein	-	-	-
MSMEG_1170	5.06667	16.2	-1.67688	0.000286621	0.00131939	down	MSMEG_1170	hypothetical protein	-	-	-
MSMEG_3812	3.94	12.6467	-1.68249	6.88417e-09	7.34762e-08	down	MSMEG_3812	acyl-CoA thioesterase II	GO:0009062;GO:0005829;GO:0006637;GO:0047617	-	COG1946-Acyl-CoA thioesterase[I]
MSMEG_1525	192.533	620.173	-1.68756	1.90155e-16	4.89013e-15	down	MSMEG_1525	50S ribosomal protein L17	GO:0003735;GO:0005840;GO:0006412	K02879-ko03010 Ribosome	COG0203-Ribosomal protein L17[J]
MSMEG_6603	6.52667	21.3067	-1.70689	1.68816e-06	1.22932e-05	down	MSMEG_6603	NADH:flavin oxidoreductase	-	-	-
MSMEG_1444	139.193	461.607	-1.72957	3.81652e-23	1.58787e-21	down	rpmC	50S ribosomal protein L29	GO:0003735;GO:0005840;GO:0006412	K02904-ko03010 Ribosome	COG0255-Ribosomal protein L29[J]
MSMEG_2131	3.29	10.95	-1.73477	0.000204888	0.0009819	down	MSMEG_2131	long-chain-fatty-acid--ACP ligase	GO:0008152;GO:0005524;GO:0008922	K01909-ko00071 Fatty acid degradation	COG0318-Acyl-CoA synthetases (AMP-forming)/AMP-acid ligases II[IQ]
MSMEG_4735	9.55333	32.55	-1.76858	2.20392e-14	4.75117e-13	down	MSMEG_4735	hypothetical protein	-	-	-
MSMEG_1913	1.69	5.88	-1.79879	0.000617194	0.00260433	down	ybaK	hypothetical protein	GO:0005737;GO:0016829;GO:0006412;GO:0002161	-	COG2606-Uncharacterized conserved protein[S]
MSMEG_5376	2.01667	7.15	-1.82597	0.000648606	0.00272011	down	MSMEG_5376	hypothetical protein	GO:0016491	-	-
MSMEG_1863	1.6	5.85	-1.87036	0.00577566	0.018243	down	MSMEG_1863	transposase	-	-	-
MSMEG_1447	1.43667	5.26333	-1.87325	0.0120173	0.0337187	down	MSMEG_1447	MerR family transcriptional regulator	GO:0005737;GO:0044212;GO:0003700;GO:0006355;GO:0006351;GO:0003677;GO:0005507;GO:0045893	-	COG0789-Predicted transcriptional regulators[K]
MSMEG_4734	11.1933	41.36	-1.8856	8.37913e-31	5.16344e-29	down	MSMEG_4734	hypothetical protein	-	-	-
MSMEG_1540	114.527	428.5	-1.90361	2.23671e-15	5.29355e-14	down	MSMEG_1540	ATP-dependent RNA helicase	GO:0010501;GO:0005634;GO:0004004;GO:0004386;GO:0003723;GO:0003676;GO:0009507;GO:0005524;GO:0008270	K12823-ko05205 Proteoglycans in cancer;ko05202 Transcriptional misregulation in cancers;ko03040 Spliceosome	COG0513-Superfamily II DNA and RNA helicases[LKJ]
MSMEG_4736	1.41667	5.55333	-1.97085	5.49428e-06	3.68088e-05	down	MSMEG_4736	hypothetical protein	-	-	-
MSMEG_2130	3.52667	13.89	-1.97767	3.88137e-08	3.65846e-07	down	MSMEG_2130	acyl-CoA dehydrogenase	GO:0003995;GO:0050660;GO:0004085	K00257-ko00281 Geraniol degradation	COG1960-Acyl-CoA dehydrogenases[I]
MSMEG_6602	3.85667	15.43	-2.00031	1.85998e-11	2.80586e-10	down	MSMEG_6602	oxidoreductase	GO:0005618;GO:0004497;GO:0016705;GO:0005886	-	COG2141-Coenzyme F420-dependent N5,N10-methylene tetrahydromethanopterin reductase and related flavin-dependent oxidoreductases[C]
MSMEG_0582	11.02	44.2333	-2.00501	1.124e-26	5.71043e-25	down	MSMEG_0582	succinate-semialdehyde dehydrogenase	GO:0009013;GO:0019608	K00135-ko00650 Butanoate metabolism;ko00350 Tyrosine metabolism;ko00250 Alanine, aspartate and glutamate metabolism;ko00310 Lysine degradation;ko00760 Nicotinate and nicotinamide metabolism	COG1012-NAD-dependent aldehyde dehydrogenases[C]
MSMEG_3811	514.473	2150.08	-2.06322	2.92561e-80	6.82502e-78	down	MSMEG_3811	universal stress protein family protein	GO:0005618;GO:0006950;GO:0046677;GO:0005886	-	-
MSMEG_3678	34.3833	143.95	-2.06579	2.37671e-29	1.37387e-27	down	MSMEG_3678	hypothetical protein	-	-	-
MSMEG_5016	79.1633	331.62	-2.06663	9.38224e-15	2.12794e-13	down	MSMEG_5016	hypothetical protein	GO:0005737;GO:0005507;GO:0030001;GO:0006825	-	COG2608-Copper chaperone[P]
MSMEG_4848	2.40667	10.1467	-2.0759	0.00744407	0.0225114	down	MSMEG_4848	hypothetical protein	-	-	-
MSMEG_0230	99.3533	419.067	-2.07654	8.76029e-23	3.55418e-21	down	MSMEG_0230	hypothetical protein	GO:0005737;GO:0006355;GO:0045892;GO:0006351;GO:0046688;GO:0003677;GO:0046872	-	COG1937-Uncharacterized protein conserved in bacteria[S]
MSMEG_3015	22.83	96.77	-2.08363	8.08155e-23	3.29929e-21	down	MSMEG_3015	hypothetical protein	GO:0071555;GO:0016021;GO:0006869;GO:0005886	-	-
MSMEG_1365	175.113	782.373	-2.15957	5.75349e-49	7.36898e-47	down	rplL	50S ribosomal protein L7/L12	GO:0003735;GO:0005840;GO:0006412	K02935-ko03010 Ribosome	COG0222-Ribosomal protein L7/L12[J]
MSMEG_0581	13.5667	61.6333	-2.18364	8.98139e-32	5.80856e-30	down	gabT	4-aminobutyrate aminotransferase	GO:0047298;GO:0009450;GO:0009448;GO:0003867;GO:0030170	K07250-ko00650 Butanoate metabolism;ko00410 beta-Alanine metabolism;ko00280 Valine, leucine and isoleucine degradation;ko00250 Alanine, aspartate and glutamate metabolism;ko00640 Propanoate metabolism	COG0160-4-aminobutyrate aminotransferase and related aminotransferases[E]
MSMEG_1364	252.557	1150.63	-2.18774	4.95745e-47	5.88765e-45	down	rplJ	50S ribosomal protein L10	GO:0003735;GO:0042254;GO:0070180;GO:0005840;GO:0006412	K02864-ko03010 Ribosome	COG0244-Ribosomal protein L10[J]
MSMEG_5454	6.76	31.7167	-2.23015	2.94985e-23	1.24902e-21	down	MSMEG_5454	choloylglycine hydrolase	GO:0046677;GO:0045302;GO:0008953	K01442-ko00120 Primary bile acid biosynthesis;ko00121 Secondary bile acid biosynthesis	COG3049-Penicillin V acylase and related amidases[M]
MSMEG_5015	287.733	1367.82	-2.24908	1.81944e-14	3.98811e-13	down	MSMEG_5015	hypothetical protein	-	-	-
MSMEG_5014	114.55	820.337	-2.84024	7.93629e-61	1.40108e-58	down	MSMEG_5014	ATPase P	GO:0004008;GO:0046872;GO:0043231;GO:0005618;GO:0016021;GO:0000166;GO:0005576;GO:0005887;GO:0005886;GO:0043682;GO:0005524	K17686-ko04016 MAPK signaling pathway - plant;ko01524 Platinum drug resistance	COG2217-Cation transport ATPase[P]
MSMEG_3377	0.666667	6.70333	-3.32984	1.9566e-08	1.93938e-07	down	MSMEG_3377	hypothetical protein	-	-	-
MSMEG_1450	0.35	4.48	-3.67807	0.0116036	0.0328258	down	MSMEG_1450	hypothetical protein	-	-	-
MSMEG_6251	0.756667	69.8433	-6.52832	4.23316e-44	4.53296e-42	down	MSMEG_6251	hypothetical protein	-	-	-
MSMEG_0398	0.0001	0.54	-12.3987	0.018866	0.049511	down	MSMEG_0398	IS1096, tnpR protein	-	-	-
MSMEG_4526	1.99667	0.0001	14.2853	0.0861764	0.171211	-	MSMEG_4526	hypothetical protein	-	-	-
MSMEG_3096	1.63	0.0001	13.9926	0.09035	1	-	MSMEG_3096	hypothetical protein	GO:0016021	-	-
MSMEG_5133	1.60667	0.0001	13.9718	0.19542	1	-	MSMEG_5133	hypothetical protein	-	-	-
MSMEG_0036	1.32667	0.0001	13.6955	0.298512	1	-	MSMEG_0036	hypothetical protein	-	-	-
MSMEG_5905	0.953333	0.0001	13.2188	0.499312	1	-	MSMEG_5905	hypothetical protein	-	-	-
MSMEG_4432	0.93	0.0001	13.183	0.367813	1	-	MSMEG_4432	hypothetical protein	-	-	-
MSMEG_5974	0.846667	0.0001	13.0476	0.386144	1	-	MSMEG_5974	hypothetical protein	-	-	-
MSMEG_0525	0.706667	0.0001	12.7868	0.327873	1	-	MSMEG_0525	hypothetical protein	-	-	-
MSMEG_4769	0.69	0.0001	12.7524	0.508921	1	-	MSMEG_4769	hypothetical protein	GO:0016021	-	-
MSMEG_0910	0.68	0.0001	12.7313	0.499312	1	-	MSMEG_0910	hypothetical protein	-	-	-
MSMEG_1017	0.56	0.0001	12.4512	0.386144	1	-	MSMEG_1017	glutaredoxin	GO:0004748;GO:0045454;GO:0015035;GO:0005623;GO:0009055	-	COG0695-Glutaredoxin and related proteins[O]
MSMEG_5320	0.543333	0.0001	12.4076	0.499312	1	-	MSMEG_5320	hypothetical protein	-	-	-
MSMEG_4838	0.39	0.0001	11.9293	0.794961	1	-	MSMEG_4838	hypothetical protein	-	-	-
MSMEG_2356	0.386667	0.0001	11.9169	0.0331738	0.0784829	-	MSMEG_2356	acyltransferase	GO:0003841;GO:0016024;GO:0016746;GO:0008152;GO:0005886	-	-
MSMEG_0706	0.37	0.0001	11.8533	0.0932954	1	-	MSMEG_0706	4-carboxy-4-hydroxy-2-oxoadipate aldolase	GO:0046872;GO:0016829;GO:0008948;GO:0047443	K13831-ko00030 Pentose phosphate pathway;ko00680 Methane metabolism;ko01230 Biosynthesis of amino acids;ko01200 Carbon metabolism	COG0684-Demethylmenaquinone methyltransferase[H]
MSMEG_1231	0.366667	0.0001	11.8403	0.259621	1	-	MSMEG_1231	inner membrane protein YidH	GO:0016021;GO:0005886	-	COG2149-Predicted membrane protein[S]
MSMEG_5599	0.333333	0.0001	11.7027	0.794961	1	-	MSMEG_5599	hypothetical protein	-	-	-
MSMEG_2250	0.31	0.0001	11.5981	0.794961	1	-	MSMEG_2250	hypothetical protein	-	-	-
MSMEG_5417	0.293333	0.0001	11.5183	0.794961	1	-	MSMEG_5417	hypothetical protein	-	-	-
MSMEG_4841	0.283333	0.0001	11.4683	0.540336	1	-	MSMEG_4841	hypothetical protein	-	-	-
MSMEG_4445	0.266667	0.0001	11.3808	0.794961	1	-	MSMEG_4445	hypothetical protein	-	-	-
MSMEG_2168	0.25	0.0001	11.2877	0.794961	1	-	MSMEG_2168	hypothetical protein	-	-	-
MSMEG_0869	0.226667	0.0001	11.1464	0.499312	1	-	MSMEG_0869	hypothetical protein	-	-	-
MSMEG_2326	0.16	0.0001	10.6439	0.386144	1	-	MSMEG_2326	molybdenum ABC transporter ATPase	GO:0006810;GO:0016887;GO:0005524	K02013-ko02010 ABC transporters	COG1119-ABC-type molybdenum transport system, ATPase component/photorepair protein PhrA[P]
MSMEG_1042	0.15	0.0001	10.5507	0.794961	1	-	MSMEG_1042	hypothetical protein	-	-	-
MSMEG_2321	0.0766667	0.0001	9.58246	0.484668	1	-	serB	phosphoserine phosphatase	GO:0000287;GO:0016597;GO:0006564;GO:0004647	K01079-ko00680 Methane metabolism;ko01230 Biosynthesis of amino acids;ko01200 Carbon metabolism;ko00260 Glycine, serine and threonine metabolism	COG0560-Phosphoserine phosphatase[E]
MSMEG_1058	0.0733333	0.0001	9.51833	0.794961	1	-	MSMEG_1058	IS1096, tnpR protein	-	-	-
MSMEG_2308	0.0733333	0.0001	9.51833	0.559113	1	-	MSMEG_2308	geranylgeranyl reductase	GO:0016628;GO:0005618;GO:0009234;GO:0009405;GO:0016627;GO:0071949	K17830-ko00564 Glycerophospholipid metabolism	COG0644-Dehydrogenases (flavoproteins)[C]
MSMEG_2331	0.07	0.0001	9.45121	0.794961	1	-	MSMEG_2331	hypothetical protein	GO:0005618;GO:0005576;GO:0009267	-	-
MSMEG_2314	0.0666667	0.0001	9.38082	0.484668	1	-	MSMEG_2314	esterase	GO:0016021;GO:0031176;GO:0008152	-	COG0627-Predicted esterase[R]
MSMEG_5181	0.0633333	0.0001	9.30682	0.484668	1	-	MSMEG_5181	IS1549, transposase	GO:0004803;GO:0006313;GO:0003677	-	COG5421-Transposase[L]
MSMEG_2287	0.06	0.0001	9.22882	0.794961	1	-	MSMEG_2287	transporter	GO:0016021;GO:0005886	-	-
MSMEG_1046	0.05	0.0001	8.96578	0.794961	1	-	MSMEG_1046	molybdenum ABC transporter ATPase	GO:0006810;GO:0016887;GO:0005524	K02013-ko02010 ABC transporters	COG1119-ABC-type molybdenum transport system, ATPase component/photorepair protein PhrA[P]
MSMEG_1041	0.04	0.0001	8.64386	0.794961	1	-	serB	phosphoserine phosphatase	GO:0000287;GO:0016597;GO:0006564;GO:0004647	K01079-ko00680 Methane metabolism;ko01230 Biosynthesis of amino acids;ko01200 Carbon metabolism;ko00260 Glycine, serine and threonine metabolism	COG0560-Phosphoserine phosphatase[E]
MSMEG_0202	0.0333333	0.0001	8.38082	0.794961	1	-	MSMEG_0202	IS1096, tnpA protein	GO:0005618;GO:0006310;GO:0005886;GO:0032196;GO:0003677	-	COG3464-Transposase and inactivated derivatives[L]
MSMEG_6146	0.03	0.0001	8.22882	0.794961	1	-	MSMEG_6146	ISMsm3, transposase	-	-	-
MSMEG_6460	2.76333	0.21	3.71795	0.0248507	0.061838	-	MSMEG_6460	hypothetical protein	-	-	-
MSMEG_4839	0.943333	0.0766667	3.6211	0.0219617	0.0559929	-	MSMEG_4839	carboxymuconolactone decarboxylase	GO:0047575;GO:0051920	-	COG2128-Uncharacterized conserved protein[S]
MSMEG_6170	2.54	0.21	3.59637	0.02853	0.0693105	-	MSMEG_6170	hypothetical protein	-	-	-
MSMEG_4409	3.50333	0.316667	3.46769	0.0369358	0.0861659	-	MSMEG_4409	hypothetical protein	-	-	-
MSMEG_6838	0.776667	0.0766667	3.34062	0.0450211	0.101792	-	MSMEG_6838	esterase	GO:0016787;GO:0009507	-	-
MSMEG_2139	4.83667	0.48	3.33291	0.0230147	0.058088	-	MSMEG_2139	hypothetical protein	-	-	-
MSMEG_1674	4.13333	0.416667	3.31034	0.0564934	0.122434	-	MSMEG_1674	hypothetical protein	-	-	-
MSMEG_0879	2.47667	0.273333	3.17967	0.0615981	0.131019	-	MSMEG_0879	hypothetical protein	-	-	-
MSMEG_4869	0.396667	0.0466667	3.08746	0.0980803	0.188874	-	MSMEG_4869	LAO/AO transporter ATPase	GO:0016740;GO:0003924;GO:0005524;GO:0005525	-	COG1703-Putative periplasmic protein kinase ArgK and related GTPases of G3E family[E]
MSMEG_1551	1.62667	0.206667	2.97654	0.122487	0.225886	-	MSMEG_1551	hypothetical protein	-	-	-
MSMEG_2709	4.11667	0.533333	2.94837	0.0262148	0.0647391	-	MSMEG_2709	hypothetical protein	GO:0016021	-	-
MSMEG_5092	1.91333	0.296667	2.68917	0.176419	0.301352	-	MSMEG_5092	hypothetical protein	-	-	-
MSMEG_4928	0.62	0.0966667	2.68118	0.128192	0.234552	-	MSMEG_4928	methylated-DNA--protein-cysteine methyltransferase	GO:0005737;GO:0006307;GO:0003908	-	COG0350-Methylated DNA-protein cysteine methyltransferase[L]
MSMEG_3295	3.74333	0.606667	2.62535	0.0737288	0.151255	-	MSMEG_3295	hypothetical protein	-	-	-
MSMEG_0297	0.246667	0.04	2.62449	0.0962126	0.186061	-	MSMEG_0297	amidohydrolase	GO:0016810;GO:0019239	-	COG1228-Imidazolonepropionase and related amidohydrolases[Q]
MSMEG_6066	1.94	0.32	2.59991	0.0490716	0.109272	-	rpsN	30S ribosomal protein S14	GO:0003735;GO:0019843;GO:0005840;GO:0006412	K02954-ko03010 Ribosome	COG0199-Ribosomal protein S14[J]
MSMEG_0804	0.51	0.0933333	2.45003	0.196105	0.325861	-	MSMEG_0804	hypothetical protein	GO:0016021	-	-
MSMEG_2995	0.673333	0.123333	2.44876	0.10712	0.202344	-	MSMEG_2995	TetR family transcriptional regulator	GO:0006355;GO:0006351;GO:0003677	-	-
MSMEG_6068	4.56667	0.886667	2.36468	0.0230514	0.0581158	-	rpmB	50S ribosomal protein L28	GO:0003735;GO:0005840;GO:0006412	K02902-ko03010 Ribosome	COG0227-Ribosomal protein L28[J]
MSMEG_6534	3.45333	0.673333	2.3586	0.0815864	0.163976	-	MSMEG_6534	hypothetical protein	-	-	-
MSMEG_3703	0.606667	0.12	2.33787	0.117329	0.217912	-	MSMEG_3703	hypothetical protein	-	-	-
MSMEG_1750	2.13333	0.46	2.2134	0.0672961	0.14062	-	MSMEG_1750	hypothetical protein	-	-	-
MSMEG_2243	0.98	0.213333	2.19967	0.0616264	0.131036	-	MSMEG_2243	isochorismatase	GO:0003824;GO:0019740;GO:0016811;GO:0008152;GO:0006212	-	COG1335-Amidases related to nicotinamidase[Q]
MSMEG_4872	0.73	0.16	2.18982	0.10367	0.197196	-	MSMEG_4872	short chain dehydrogenase	GO:0005777;GO:0016491	-	COG4221-Short-chain alcohol dehydrogenase of unknown specificity[R]
MSMEG_0873	1.06	0.233333	2.1836	0.288588	1	-	MSMEG_0873	hypothetical protein	-	-	-
MSMEG_5528	7.57333	1.68667	2.16675	0.0334118	0.0788462	-	MSMEG_5528	hypothetical protein	-	-	-
MSMEG_5381	0.686667	0.153333	2.16294	0.0569179	0.123231	-	MSMEG_5381	hypothetical protein	-	-	-
MSMEG_4643	1.77	0.406667	2.12183	0.0695996	0.144325	-	MSMEG_4643	resuscitation-promoting factor	GO:0040010;GO:0016787;GO:0010629;GO:0005576;GO:0009405;GO:0010628	-	-
MSMEG_4866	0.753333	0.173333	2.11974	0.0277077	0.06776	-	mhpA	3-(3-hydroxyphenyl)propionate hydroxylase	GO:0008688;GO:0019622;GO:0019380;GO:0071949	K05712-ko00360 Phenylalanine metabolism;ko01220 Degradation of aromatic compounds	COG0654-2-polyprenyl-6-methoxyphenol hydroxylase and related FAD-dependent oxidoreductases[HC]
MSMEG_5296	4.47667	1.11667	2.00323	0.0838561	0.167661	-	MSMEG_5296	hypothetical protein	-	-	-
MSMEG_1019	0.163333	0.0433333	1.91427	0.24215	0.381691	-	MSMEG_1019	ribonucleotide-diphosphate reductase subunit alpha	GO:0004748;GO:0006260;GO:0005524	K00525-ko00230 Purine metabolism;ko00240 Pyrimidine metabolism	COG0209-Ribonucleotide reductase, alpha subunit[F]
MSMEG_6651	1.60667	0.426667	1.91289	0.323215	1	-	MSMEG_6651	hypothetical protein	-	-	-
MSMEG_6517	1.30333	0.346667	1.91059	0.323875	1	-	MSMEG_6517	hypothetical protein	-	-	-
MSMEG_4541	0.2	0.0533333	1.90689	0.202109	0.332958	-	MSMEG_4541	ABC transporter ATP-binding protein	GO:0015833;GO:0016887;GO:0005524;GO:0005886	-	COG1123-ATPase components of various ABC-type transport systems, contain duplicated ATPase[R]
MSMEG_2859	1.14333	0.306667	1.8985	0.0285136	0.0693105	-	MSMEG_2859	virulence factor Mce family protein	-	-	COG1463-ABC-type transport system involved in resistance to organic solvents, periplasmic component[Q]
MSMEG_3818	0.193333	0.0533333	1.85798	0.346589	1	-	MSMEG_3818	thermolabile glutaminase	GO:0006541;GO:0004359	K01425-ko05206 MicroRNAs in cancer;ko04964 Proximal tubule bicarbonate reclamation;ko00250 Alanine, aspartate and glutamate metabolism;ko04727 GABAergic synapse;ko05230 Central carbon metabolism in cancer;ko00471 D-Glutamine and D-glutamate metabolism;ko04724 Glutamatergic synapse;ko00220 Arginine biosynthesis	COG2066-Glutaminase[E]
MSMEG_4397	2.28667	0.633333	1.85221	0.0400404	0.0921578	-	MSMEG_4397	MerR family transcriptional regulator	GO:0005737;GO:0003700;GO:0006355;GO:0006351;GO:0003677;GO:0005507;GO:0045893	-	COG0789-Predicted transcriptional regulators[K]
MSMEG_3617	3.03	0.85	1.83378	0.0531634	0.11661	-	MSMEG_3617	hypothetical protein	-	-	-
MSMEG_0274	0.816667	0.23	1.82811	0.205348	0.336764	-	MSMEG_0274	hypothetical protein	-	-	-
MSMEG_0421	7.09667	2.04	1.79857	0.0342789	0.0806948	-	MSMEG_0421	hypothetical protein	-	-	-
MSMEG_3842	0.67	0.193333	1.79307	0.129841	0.236707	-	MSMEG_3842	esterase	GO:0016787	-	-
MSMEG_4870	0.656667	0.19	1.78916	0.0228526	0.0577905	-	MSMEG_4870	FAD binding domain-containing protein	GO:0016491;GO:0033765;GO:0006694;GO:0047571;GO:0016042	-	-
MSMEG_6123	0.483333	0.14	1.78759	0.144377	0.258447	-	MSMEG_6123	ABC transporter	GO:0016021;GO:0030420;GO:0022857;GO:0030435;GO:0015833;GO:0005887;GO:0005886;GO:0015031;GO:0015413;GO:0055085	-	COG0601-ABC-type dipeptide/oligopeptide/nickel transport systems, permease components[EP]
MSMEG_1057	0.263333	0.0766667	1.78022	0.287215	0.433276	-	fni	isopentenyl pyrophosphate isomerase	GO:0005737;GO:0070402;GO:0000287;GO:0008299;GO:0004452;GO:0010181;GO:0016491	K01823-ko00900 Terpenoid backbone biosynthesis	COG1304-L-lactate dehydrogenase (FMN-dependent) and related alpha-hydroxy acid dehydrogenases[C]
MSMEG_5357	0.99	0.29	1.77138	0.431284	1	-	MSMEG_5357	hypothetical protein	-	-	-
MSMEG_5035	1.21667	0.356667	1.77029	0.090364	0.177681	-	MSMEG_5035	hypothetical protein	GO:0016021	-	-
MSMEG_1083	1.03333	0.303333	1.76833	0.431284	1	-	MSMEG_1083	hypothetical protein	-	-	-
MSMEG_4438	1.09333	0.323333	1.75764	0.510974	1	-	MSMEG_4438	hypothetical protein	-	-	-
MSMEG_6093	0.57	0.17	1.74543	0.26997	0.41376	-	MSMEG_6093	hypothetical protein	-	-	-
MSMEG_2129	1.05667	0.316667	1.73848	0.432143	1	-	MSMEG_2129	hypothetical protein	-	-	-
MSMEG_2001	0.2	0.06	1.73697	0.474118	1	-	MSMEG_2001	sugar transporter	GO:0022891;GO:0005351;GO:0016021;GO:0008643;GO:0005887;GO:0032440	-	-
MSMEG_3643	3.93667	1.19333	1.72198	0.0488649	0.109011	-	MSMEG_3643	hypothetical protein	-	-	-
MSMEG_6287	1.55667	0.476667	1.70741	0.474118	1	-	MSMEG_6287	tRNA-Ser	-	-	-
MSMEG_2872	1.31333	0.403333	1.70319	0.0814194	0.163741	-	MSMEG_2872	short-chain dehydrogenase/reductase SDR	GO:0044119;GO:0001101;GO:0016491	-	COG0300-Short-chain dehydrogenases of various substrate specificities[R]
MSMEG_6713	1.45333	0.446667	1.7021	0.0251517	0.0625155	-	MSMEG_6713	hydroxyquinol 1,2-dioxygenase	GO:0019439;GO:0008199;GO:0009712;GO:0018581;GO:0018576	-	COG3485-Protocatechuate 3,4-dioxygenase beta subunit[Q]
MSMEG_3720	2.65	0.816667	1.69817	0.170855	0.293691	-	MSMEG_3720	recombination activating protein 1	-	-	-
MSMEG_0570	0.45	0.14	1.6845	0.474118	1	-	MSMEG_0570	hypothetical protein	-	-	-
MSMEG_3446	6.57	2.06	1.67325	0.0566471	0.122726	-	MSMEG_3446	hypothetical protein	GO:0016021	-	-
MSMEG_4600	6.12667	1.92333	1.67149	0.0912478	0.178934	-	MSMEG_4600	hypothetical protein	-	-	-
MSMEG_1593	1.72	0.54	1.67138	0.279373	0.424313	-	MSMEG_1593	hypothetical protein	-	-	-
MSMEG_2253	1.91	0.6	1.67054	0.139673	0.251543	-	MSMEG_2253	hypothetical protein	-	-	-
MSMEG_4882	0.813333	0.256667	1.66395	0.097687	0.188228	-	MSMEG_4882	short chain dehydrogenase	GO:0005777;GO:0016491	-	COG4221-Short-chain alcohol dehydrogenase of unknown specificity[R]
MSMEG_2577	2.43	0.78	1.63941	0.122629	0.226082	-	MSMEG_2577	hypothetical protein	-	-	-
MSMEG_3823	1.11	0.36	1.62449	0.0635321	0.134171	-	MSMEG_3823	3-oxoacyl-ACP reductase	GO:0051287;GO:0050661;GO:0004316;GO:0030497	-	COG1028-Dehydrogenases with different specificities (related to short-chain alcohol dehydrogenases)[IQR]
MSMEG_5531	0.676667	0.22	1.62094	0.218886	0.353378	-	MSMEG_5531	ABC transporter ATP-binding protein	GO:0005215;GO:0016887;GO:0005524;GO:0043190	K15555-ko02010 ABC transporters;ko00920 Sulfur metabolism	COG1116-ABC-type nitrate/sulfonate/bicarbonate transport system, ATPase component[P]
MSMEG_2282	0.183333	0.06	1.61143	0.479959	1	-	MSMEG_2282	IS1096, tnpR protein	-	-	-
MSMEG_3466	4.70667	1.55	1.60244	0.104905	0.199023	-	MSMEG_3466	hypothetical protein	-	-	-
MSMEG_4778	0.826667	0.276667	1.57916	0.0522174	0.114843	-	MSMEG_4778	thiolase	GO:0016747;GO:0008152	-	COG0183-Acetyl-CoA acetyltransferase[I]
MSMEG_2749	0.576667	0.193333	1.57665	0.109064	0.205305	-	MSMEG_2749	hypothetical protein	-	-	-
MSMEG_6495	1.04333	0.35	1.57577	0.0655963	0.137685	-	MSMEG_6495	nitrate/sulfonate/bicarbonate ABC transporter inner membrane protein	GO:0016021;GO:0006810;GO:0042959;GO:0042918;GO:0005886	-	COG0600-ABC-type nitrate/sulfonate/bicarbonate transport system, permease component[P]
MSMEG_2549	0.853333	0.286667	1.57374	0.039385	0.0908735	-	MSMEG_2549	major facilitator superfamily protein	GO:0055085;GO:0016021;GO:0022857;GO:0042873;GO:0005886	-	COG2271-Sugar phosphate permease[G]
MSMEG_2002	0.72	0.243333	1.56506	0.157688	0.27607	-	MSMEG_2002	IS1096, tnpR protein	-	-	-
MSMEG_4768	1.23667	0.42	1.558	0.0991241	0.190435	-	MSMEG_4768	transcriptional regulator	-	-	-
MSMEG_4500	0.576667	0.196667	1.55199	0.450857	1	-	MSMEG_4500	hypothetical protein	-	-	-
MSMEG_2126	0.653333	0.223333	1.54862	0.315178	0.46389	-	MSMEG_2126	hypothetical protein	-	-	-
MSMEG_2184	0.796667	0.273333	1.54331	0.0316021	0.0755859	-	MSMEG_2184	amino acid permease	GO:0089711;GO:1903401;GO:0015297;GO:0016021;GO:0015812;GO:0005313;GO:0015180;GO:0015189;GO:0005887;GO:0015185;GO:0015181;GO:0015171	-	COG0531-Amino acid transporters[E]
MSMEG_6568	0.566667	0.196667	1.52675	0.10586	0.200602	-	MSMEG_6568	LuxR family transcriptional regulator	GO:0006355;GO:0006351;GO:0003677	-	COG2771-DNA-binding HTH domain-containing proteins[K]
MSMEG_1033	0.143333	0.05	1.51937	0.456385	1	-	nrdF2	ribonucleotide-diphosphate reductase subunit beta	GO:0005971;GO:0009186;GO:0040007;GO:0004748;GO:0009263;GO:0006260;GO:0046872	K00526-ko00230 Purine metabolism;ko00240 Pyrimidine metabolism	COG0208-Ribonucleotide reductase, beta subunit[F]
MSMEG_2966	0.353333	0.123333	1.51847	0.164328	0.284718	-	MSMEG_2966	major facilitator family protein transporter	GO:0022857;GO:0016021;GO:0006979;GO:0005886	-	-
MSMEG_1994	4.75	1.66	1.51674	0.16368	0.283829	-	MSMEG_1994	HpcH/HpaI aldolase	GO:0003824;GO:0046872	-	-
MSMEG_0528	1.7	0.6	1.5025	0.0245931	0.0613138	-	MSMEG_0528	hypothetical protein	GO:0005737;GO:0006730;GO:0016705;GO:0018537;GO:0019386	-	COG2141-Coenzyme F420-dependent N5,N10-methylene tetrahydromethanopterin reductase and related flavin-dependent oxidoreductases[C]
MSMEG_4819	1.70667	0.603333	1.50015	0.330058	0.479631	-	MSMEG_4819	hypothetical protein	GO:0005506;GO:0051539;GO:0055114;GO:0009055	-	-
MSMEG_0276	0.986667	0.35	1.49521	0.0239942	0.0600959	-	MSMEG_0276	aldehyde-alcohol dehydrogenase	GO:0008774;GO:0004029;GO:0016620;GO:0004022;GO:0006066;GO:0015976;GO:0046872	K04072-ko00626 Naphthalene degradation;ko00071 Fatty acid degradation;ko00620 Pyruvate metabolism;ko00010 Glycolysis / Gluconeogenesis;ko00625 Chloroalkane and chloroalkene degradation;ko01220 Degradation of aromatic compounds;ko00650 Butanoate metabolism;ko00350 Tyrosine metabolism	COG0014-Gamma-glutamyl phosphate reductase[E]
MSMEG_1752	7.19667	2.58	1.47996	0.152296	0.268502	-	MSMEG_1752	hypothetical protein	-	-	-
MSMEG_3182	3.30667	1.18667	1.47846	0.0878456	0.173881	-	MSMEG_3182	hypothetical protein	-	-	-
MSMEG_4806	1.21667	0.436667	1.47833	0.0307641	0.0739606	-	MSMEG_4806	acyl-CoA dehydrogenase	GO:0006631;GO:0050660;GO:0016627;GO:0005759;GO:0004085;GO:0003995	-	COG1960-Acyl-CoA dehydrogenases[I]
MSMEG_4795	1.86667	0.67	1.47823	0.0231074	0.0582321	-	MSMEG_4795	ABC transporter	GO:0043190;GO:0006810	K02066-ko02010 ABC transporters	COG0767-ABC-type transport system involved in resistance to organic solvents, permease component[Q]
MSMEG_6335	1.36	0.49	1.47275	0.244234	0.38414	-	MSMEG_6335	hypothetical protein	-	-	-
MSMEG_4518	2.59667	0.94	1.46593	0.0505961	0.111994	-	MSMEG_4518	hypothetical protein	-	-	-
MSMEG_6516	1.28667	0.466667	1.46317	0.378434	0.529095	-	MSMEG_6516	hypothetical protein	-	-	-
MSMEG_6659	4.13	1.5	1.46118	0.0629569	0.133215	-	MSMEG_6659	hypothetical protein	-	-	-
MSMEG_6121	1.19333	0.436667	1.45039	0.0578684	0.124885	-	MSMEG_6121	dipeptide transport ATP-binding protein DppD	GO:0030435;GO:0015833;GO:0016887;GO:0005886;GO:0015031;GO:0005524	K12371-ko02010 ABC transporters	COG0444-ABC-type dipeptide/oligopeptide/nickel transport system, ATPase component[EP]
MSMEG_6067	0.81	0.296667	1.44908	0.474492	1	-	rpmG	50S ribosomal protein L33	GO:0003735;GO:0005840;GO:0006412	K02913-ko03010 Ribosome	COG0267-Ribosomal protein L33[J]
MSMEG_5289	1.02667	0.376667	1.44661	0.44862	0.596092	-	MSMEG_5289	hypothetical protein	-	-	-
MSMEG_6792	1.16667	0.43	1.43998	0.022242	0.0566382	-	MSMEG_6792	inner membrane permease YgbN	GO:0015128;GO:0005215;GO:0016021;GO:0005887;GO:0005886;GO:0055085	-	COG2610-H+/gluconate symporter and related permeases[GE]
MSMEG_3711	2.19	0.813333	1.42901	0.317388	0.466512	-	MSMEG_3711	hypothetical protein	-	-	-
MSMEG_4386	1.35333	0.503333	1.42693	0.0325885	0.0773095	-	MSMEG_4386	ABC transporter permease	GO:0016021;GO:0006810;GO:0015413;GO:0005886	K15581-ko02024 Quorum sensing;ko01501 beta-Lactam resistance;ko02010 ABC transporters	COG0601-ABC-type dipeptide/oligopeptide/nickel transport systems, permease components[EP]
MSMEG_4359	1.57667	0.586667	1.42626	0.248541	0.388884	-	MSMEG_4359	hypothetical protein	-	-	-
MSMEG_2855	1.3	0.486667	1.41751	0.0386941	0.0895006	-	MSMEG_2855	virulence factor Mce family protein	-	-	-
MSMEG_0075	0.656667	0.246667	1.4126	0.373384	0.523941	-	MSMEG_0075	hypothetical protein	GO:0005829;GO:0005886	-	-
MSMEG_2967	0.603333	0.226667	1.41238	0.245563	0.385489	-	MSMEG_2967	hypothetical protein	GO:0016491;GO:0016646;GO:0010181	-	COG1853-Conserved protein/domain typically associated with flavoprotein oxygenases, DIM6/NTAB family[R]
MSMEG_3275	2.27333	0.856667	1.408	0.0321632	0.0765914	-	MSMEG_3275	igma-70 family RNA polymerase sigma factor	GO:0003700;GO:0016987;GO:0006352;GO:0003677	-	-
MSMEG_0396	1.18333	0.446667	1.40559	0.258391	0.400524	-	MSMEG_0396	hypothetical protein	-	-	-
MSMEG_5737	4.49	1.7	1.40118	0.113767	0.212626	-	MSMEG_5737	hypothetical protein	-	-	-
MSMEG_4865	0.393333	0.15	1.39079	0.243548	0.383246	-	mhpB	3-(2,3-dihydroxyphenyl)propionate dioxygenase	GO:0008198;GO:0047070;GO:0019380	K05713-ko00360 Phenylalanine metabolism;ko01220 Degradation of aromatic compounds	-
MSMEG_6065	2.60333	1.00333	1.37556	0.162371	0.282055	-	rpsR	30S ribosomal protein S18	GO:0003735;GO:0019843;GO:0005840;GO:0006412	K02963-ko03010 Ribosome	COG0238-Ribosomal protein S18[J]
MSMEG_3199	742.047	286.513	1.37291	0.0251679	0.0625322	-	nadA	quinolinate synthetase	GO:0005737;GO:0008987;GO:0051539;GO:0009435;GO:0016765;GO:0008168;GO:0046872	K03517-ko00760 Nicotinate and nicotinamide metabolism	COG0379-Quinolinate synthase[H]
MSMEG_4606	0.953333	0.37	1.36546	0.0784394	0.159267	-	MSMEG_4606	hypothetical protein	-	-	-
MSMEG_1335	1.19333	0.463333	1.36487	0.207624	0.33956	-	MSMEG_1335	BadM/Rrf2 family transcriptional regulator	GO:0006355;GO:0046872;GO:0006351;GO:0051537;GO:0003677	K13771-ko05132 Salmonella infection	COG1959-Predicted transcriptional regulator[K]
MSMEG_1405	0.18	0.07	1.36257	0.542233	1	-	MSMEG_1405	IS1096, tnpR protein	-	-	-
MSMEG_5195	3.76333	1.47	1.35619	0.255393	0.396631	-	MSMEG_5195	hypothetical protein	-	-	-
MSMEG_2951	3.97	1.57	1.33837	0.0256097	0.0634849	-	MSMEG_2951	2Fe-2S-binding domain-containing protein	GO:0051537;GO:0046872;GO:0018492;GO:0009055	K03518-ko00720 Carbon fixation pathways in prokaryotes;ko00680 Methane metabolism;ko00633 Nitrotoluene degradation;ko01200 Carbon metabolism	COG2080-Aerobic-type carbon monoxide dehydrogenase, small subunit CoxS/CutS homologs[C]
MSMEG_3198	69.3933	27.4433	1.33834	0.0951875	0.184774	-	MSMEG_3198	NUDIX family hydrolase	GO:0016787	-	COG1051-ADP-ribose pyrophosphatase[F]
MSMEG_3912	2.18	0.866667	1.33078	0.0516144	0.113901	-	MSMEG_3912	acetoacetyl-CoA reductase	GO:0030246;GO:0071322;GO:0016052;GO:0009758;GO:0047880;GO:0004316	-	COG1028-Dehydrogenases with different specificities (related to short-chain alcohol dehydrogenases)[IQR]
MSMEG_5034	0.93	0.37	1.32971	0.181303	0.307442	-	MSMEG_5034	hypothetical protein	GO:0046872	-	-
MSMEG_4871	2.3	0.916667	1.32716	0.0238505	0.0598047	-	MSMEG_4871	3-hydroxyacyl-CoA dehydrogenase	GO:0030283;GO:0003857;GO:0008033;GO:0047015;GO:0005739	-	COG4221-Short-chain alcohol dehydrogenase of unknown specificity[R]
MSMEG_2660	60.02	24.15	1.31342	0.0267589	0.065834	-	MSMEG_2660	AsnC family transcriptional regulator	GO:0003700;GO:0043565;GO:0006351;GO:0005622	-	COG1522-Transcriptional regulators[K]
MSMEG_4749	1.94333	0.783333	1.31084	0.293736	0.440065	-	MSMEG_4749	hypothetical protein	-	-	-
MSMEG_5627	1.38667	0.563333	1.29956	0.0193589	0.0505204	-	MSMEG_5627	Rieske (2Fe-2S) domain-containing protein	GO:0019439;GO:0005506;GO:0051537;GO:0018687;GO:0018625	-	COG4638-Phenylpropionate dioxygenase and related ring-hydroxylating dioxygenases, large terminal subunit[PR]
MSMEG_2858	1.64	0.666667	1.29866	0.0195074	0.0508064	-	MSMEG_2858	virulence factor mce family protein	-	-	COG1463-ABC-type transport system involved in resistance to organic solvents, periplasmic component[Q]
MSMEG_2240	0.86	0.35	1.29698	0.0791115	0.160171	-	MSMEG_2240	cytochrome P450	GO:0004497;GO:0006707;GO:0020037;GO:0016705;GO:0005886;GO:0036199;GO:0005506;GO:0008395	-	COG2124-Cytochrome P450[Q]
MSMEG_2889	1.24333	0.513333	1.27625	0.0595813	0.127853	-	MSMEG_2889	NADH:flavin oxidoreductase	GO:0042602;GO:0046872;GO:0016491;GO:0051539;GO:0010181	-	COG1902-NADH:flavin oxidoreductases, Old Yellow Enzyme family[C]
MSMEG_5311	0.846667	0.35	1.27444	0.182375	0.308904	-	MSMEG_5311	hypothetical protein	GO:0016021	-	-
MSMEG_6323	0.756667	0.313333	1.27196	0.342688	0.493266	-	MSMEG_6323	hypothetical protein	-	-	-
MSMEG_0272	1.46	0.606667	1.26699	0.269247	0.412846	-	MSMEG_0272	propanediol utilization protein PduA	-	-	COG4577-Carbon dioxide concentrating mechanism/carboxysome shell protein[QC]
MSMEG_1202	1.90667	0.793333	1.26505	0.213193	0.346412	-	MSMEG_1202	hypothetical protein	-	-	-
MSMEG_5844	0.913333	0.383333	1.25254	0.128386	0.23471	-	MSMEG_5844	hypothetical protein	-	-	-
MSMEG_4266	6.62667	2.81	1.23771	0.103086	0.196315	-	MSMEG_4266	hypothetical protein	-	-	-
MSMEG_4639	1.8	0.763333	1.23761	0.0982532	0.189151	-	MSMEG_4639	hypothetical protein	-	-	-
MSMEG_1135	1.28	0.543333	1.23623	0.42274	0.572979	-	MSMEG_1135	hypothetical protein	-	-	-
MSMEG_2994	0.986667	0.423333	1.22077	0.0603891	0.129247	-	MSMEG_2994	amidohydrolase	GO:0051259;GO:0016787;GO:0070062;GO:0005829;GO:0006569;GO:0001760;GO:0008270;GO:1905004;GO:1904984;GO:0046874;GO:1905012	-	-
MSMEG_6657	1.39	0.596667	1.22009	0.0417237	0.0954938	-	MSMEG_6657	subunit alpha of malonate decarboxylase	GO:0005737;GO:0008410;GO:0008152	-	-
MSMEG_2952	1.54333	0.663333	1.21824	0.0286744	0.0696029	-	MSMEG_2952	transporter	GO:0016021;GO:0022857;GO:0015293;GO:0005886	-	-
MSMEG_3841	1.45	0.623333	1.21798	0.0549376	0.119657	-	MSMEG_3841	hypothetical protein	GO:0019439;GO:0071949;GO:0018669;GO:0018658	-	COG0654-2-polyprenyl-6-methoxyphenol hydroxylase and related FAD-dependent oxidoreductases[HC]
MSMEG_6861	2.81333	1.21	1.21727	0.0734594	0.15075	-	MSMEG_6861	cupin	-	-	-
MSMEG_6668	2.34	1.01	1.21215	0.0224052	0.0569476	-	MSMEG_6668	ABC transporter periplasmic protein	-	K02055-ko02024 Quorum sensing	COG1840-ABC-type Fe3+ transport system, periplasmic component[P]
MSMEG_1257	0.27	0.116667	1.21057	0.533353	0.671006	-	MSMEG_1257	IS1096, tnpR protein	-	-	-
MSMEG_2474	0.753333	0.326667	1.20547	0.245461	0.385421	-	MSMEG_2474	cutinase Cut3	GO:0034338;GO:0005618;GO:0052651;GO:0052689;GO:0005576;GO:0050525;GO:0008152;GO:0051793;GO:0019626;GO:0047372	-	-
MSMEG_4363	0.63	0.273333	1.20469	0.32	0.469611	-	MSMEG_4363	hypothetical protein	-	-	-
MSMEG_3296	1.75667	0.766667	1.19617	0.161732	0.281374	-	MSMEG_3296	ECF-family protein sigma factor H	GO:0003700;GO:0016987;GO:0006352;GO:0003677	-	COG1595-DNA-directed RNA polymerase specialized sigma subunit, sigma24 homolog[K]
MSMEG_6120	1.62667	0.71	1.19603	0.0320087	0.0762791	-	MSMEG_6120	peptide transporter ATP-binding protein	GO:0015421;GO:0015833;GO:0016887;GO:0005886;GO:0015031;GO:0005524	-	COG4608-ABC-type oligopeptide transport system, ATPase component[E]
MSMEG_1163	0.763333	0.333333	1.19535	0.662742	1	-	MSMEG_1163	hypothetical protein	GO:0016021	-	-
MSMEG_4498	0.983333	0.43	1.19334	0.674939	1	-	MSMEG_4498	hypothetical protein	-	-	-
MSMEG_5508	1.14333	0.5	1.19325	0.0307833	0.0739795	-	MSMEG_5508	alkaline phosphatase	GO:0004035	K01113-ko00627 Aminobenzoate degradation;ko02020 Two-component system;ko00790 Folate biosynthesis	COG3540-Phosphodiesterase/alkaline phosphatase D[P]
MSMEG_0955	1.51333	0.663333	1.18992	0.226554	0.36253	-	MSMEG_0955	hypothetical protein	-	-	-
MSMEG_5365	0.326667	0.143333	1.18845	0.662742	1	-	MSMEG_5365	RNA polymerase sigma-70 factor	GO:0003700;GO:0016987;GO:0006352;GO:0003677	-	-
MSMEG_3200	375.96	165.797	1.18116	0.0481055	0.107722	-	nadB	L-aspartate oxidase	GO:0005737;GO:0008734;GO:0040007;GO:0044318;GO:0009435	K00278-ko00760 Nicotinate and nicotinamide metabolism;ko00250 Alanine, aspartate and glutamate metabolism	COG0029-Aspartate oxidase[H]
MSMEG_2862	1.41333	0.623333	1.18103	0.248855	0.38916	-	MSMEG_2862	hypothetical protein	-	-	-
MSMEG_2993	0.966667	0.426667	1.17991	0.0887231	0.175352	-	MSMEG_2993	acyl-CoA dehydrogenase	GO:0050660;GO:0006574;GO:0033539;GO:0016627;GO:0005739;GO:0055088;GO:0000062;GO:0003995;GO:0052890;GO:0009055	-	COG1960-Acyl-CoA dehydrogenases[I]
MSMEG_2857	1.35333	0.6	1.17348	0.0597907	0.128218	-	MSMEG_2857	virulence factor Mce family protein	-	-	COG1463-ABC-type transport system involved in resistance to organic solvents, periplasmic component[Q]
MSMEG_6712	1.33667	0.593333	1.17172	0.0923782	0.180473	-	MSMEG_6712	maleylacetate reductase	GO:0019439;GO:0046872;GO:0018506	-	COG1454-Alcohol dehydrogenase, class IV[C]
MSMEG_5097	0.306667	0.136667	1.16601	0.459477	0.606447	-	MSMEG_5097	hypothetical protein	-	-	-
MSMEG_5758	3.76	1.67667	1.16514	0.471473	0.618407	-	MSMEG_5758	tRNA-Lys	-	-	-
MSMEG_5094	0.163333	0.0733333	1.15528	0.40905	0.560385	-	MSMEG_5094	IS1096, tnpA protein	GO:0005618;GO:0006310;GO:0005886;GO:0032196;GO:0003677	-	COG3464-Transposase and inactivated derivatives[L]
MSMEG_4864	0.54	0.243333	1.15003	0.150095	0.265625	-	MSMEG_4864	3-ketosteroid-delta-1-dehydrogenase	GO:0033765;GO:0006694;GO:0047571;GO:0016042	-	-
MSMEG_2230	0.71	0.32	1.14975	0.147307	0.261898	-	MSMEG_2230	amidohydrolase	GO:0051259;GO:0016787;GO:0070062;GO:0005829;GO:0006568;GO:0001760;GO:0008270;GO:1904984;GO:0046874	-	-
MSMEG_4823	1.56667	0.706667	1.1486	0.0408854	0.0939042	-	MSMEG_4823	cytochrome p450	GO:0005618;GO:0004497;GO:0016705;GO:0005506;GO:0020037	-	COG2124-Cytochrome P450[Q]
MSMEG_0468	1.19667	0.54	1.14799	0.107091	0.202344	-	MSMEG_0468	integral membrane protein	GO:0015565;GO:0016021;GO:0005886	-	COG5006-Predicted permease, DMT superfamily[R]
MSMEG_2638	2.11	0.953333	1.14619	0.0195524	0.0508628	-	MSMEG_2638	hypothetical protein	GO:0003824	-	-
MSMEG_0397	0.14	0.0633333	1.14439	0.535181	0.672528	-	MSMEG_0397	IS1096, tnpA protein	GO:0005618;GO:0006310;GO:0005886;GO:0032196;GO:0003677	-	COG3464-Transposase and inactivated derivatives[L]
MSMEG_1897	3.13	1.42	1.14027	0.0226424	0.0574123	-	pcaD	3-oxoadipate enol-lactonase	GO:0042952;GO:0047570	K01055-ko01220 Degradation of aromatic compounds;ko00362 Benzoate degradation	COG0596-Predicted hydrolases or acyltransferases (alpha/beta hydrolase superfamily)[R]
MSMEG_2856	0.836667	0.38	1.13865	0.136181	0.245999	-	MSMEG_2856	virulence factor Mce family protein	GO:0016021	-	COG1463-ABC-type transport system involved in resistance to organic solvents, periplasmic component[Q]
MSMEG_4764	1.40667	0.64	1.13614	0.112515	0.210549	-	MSMEG_4764	ABC transporter permease	GO:0016021;GO:0006810;GO:0005886	K02053-ko02024 Quorum sensing	COG1177-ABC-type spermidine/putrescine transport system, permease component II[E]
MSMEG_3854	2.38667	1.08667	1.13509	0.0323027	0.0768115	-	MSMEG_3854	aliphatic sulfonates transport permease SsuC	GO:0016021;GO:0006810;GO:0042959;GO:0042918;GO:0005886	K15554-ko02010 ABC transporters;ko00920 Sulfur metabolism	COG0600-ABC-type nitrate/sulfonate/bicarbonate transport system, permease component[P]
MSMEG_2244	2.12667	0.97	1.13254	0.0325627	0.0773095	-	MSMEG_2244	Rieske (2Fe-2S) domain-containing protein	GO:0051537;GO:0016042;GO:0036200;GO:0006694;GO:0050292;GO:0046872;GO:0016491	-	COG4638-Phenylpropionate dioxygenase and related ring-hydroxylating dioxygenases, large terminal subunit[PR]
MSMEG_5096	0.53	0.243333	1.12306	0.521075	0.662578	-	MSMEG_5096	ISMsm1, transposase orfA	GO:0004803;GO:0005886;GO:0006313;GO:0003677	-	-
MSMEG_0123	1.23667	0.57	1.11742	0.302883	0.450053	-	MSMEG_0123	hypothetical protein	GO:0016021	-	-
MSMEG_6034	5.16667	2.39	1.11222	0.170265	0.292984	-	MSMEG_6034	hypothetical protein	-	-	-
MSMEG_0751	1.83	0.846667	1.11198	0.0215091	0.0550108	-	MSMEG_0751	hypothetical protein	-	-	COG3552-Protein containing von Willebrand factor type A (vWA) domain[R]
MSMEG_5456	3.73667	1.73	1.11098	0.0346116	0.0814127	-	MSMEG_5456	MK35 lipoprotein	-	-	-
MSMEG_4660	0.0933333	0.0433333	1.10692	0.729987	1	-	MSMEG_4660	hypothetical protein	-	-	-
MSMEG_4655	2.31667	1.07667	1.10548	0.0318833	0.0761191	-	MSMEG_4655	AraC family transcriptional regulator	GO:0003700;GO:0043565;GO:0006351;GO:0045893;GO:0044212	-	COG2207-AraC-type DNA-binding domain-containing proteins[K]
MSMEG_5300	3.60333	1.67667	1.10374	0.0211396	0.0541719	-	MSMEG_5300	short-chain type dehydrogenase/reductase	GO:0004316;GO:0016491	K00059-ko01212 Fatty acid metabolism;ko00780 Biotin metabolism;ko00061 Fatty acid biosynthesis;ko01040 Biosynthesis of unsaturated fatty acids	COG4221-Short-chain alcohol dehydrogenase of unknown specificity[R]
MSMEG_6124	1.15	0.536667	1.09954	0.0358527	0.0838789	-	MSMEG_6124	peptide ABC transporter substrate-binding protein	GO:0043190;GO:0042277;GO:0006935;GO:0015833;GO:0030288;GO:0015031;GO:0055085	-	COG0747-ABC-type dipeptide transport system, periplasmic component[E]
MSMEG_4209	1.55667	0.726667	1.09909	0.16857	0.290681	-	MSMEG_4209	integral membrane protein	GO:0016021	-	-
MSMEG_2145	1.81333	0.846667	1.09878	0.229257	0.365334	-	MSMEG_2145	hypothetical protein	-	-	-
MSMEG_3011	1.31333	0.616667	1.09067	0.0344413	0.0810412	-	MSMEG_3011	steroid monooxygenase	GO:0018667;GO:0033776	-	COG2072-Predicted flavoprotein involved in K+ transport[P]
MSMEG_3805	2.64	1.24	1.0902	0.103031	0.196267	-	MSMEG_3805	oxidoreductase, short chain dehydrogenase/reductase	GO:0005737;GO:0042168;GO:0016628;GO:0055072;GO:0003858;GO:0019290	-	COG0300-Short-chain dehydrogenases of various substrate specificities[R]
MSMEG_4224	1.35	0.636667	1.08435	0.571136	0.706053	-	MSMEG_4224	hypothetical protein	-	-	-
MSMEG_0379	6.81	3.23	1.07612	0.0692432	0.14386	-	MSMEG_0379	nitrile hydratase activator P14k	GO:0080109	-	-
MSMEG_2151	0.133333	0.0633333	1.074	0.519707	0.661353	-	MSMEG_2151	transposase IstA protein	GO:0015074;GO:0032196;GO:0000150;GO:0003676;GO:0003677	-	COG4584-Transposase and inactivated derivatives[L]
MSMEG_0295	1.95667	0.93	1.0731	0.0678508	0.141553	-	MSMEG_0295	oxidoreductase, FAD-binding	GO:0016491;GO:0046872;GO:0006707;GO:0071766;GO:0005829;GO:0051537;GO:0009247;GO:0047086;GO:0009405;GO:0006694;GO:0051409;GO:0001666;GO:0071949;GO:0009055	-	COG1018-Flavodoxin reductases (ferredoxin-NADPH reductases) family 1[C]
MSMEG_4726	4.49	2.13667	1.07135	0.173588	0.297527	-	MSMEG_4726	carbamoyl-phosphate synthase small subunit	GO:0004088	-	-
MSMEG_6633	4.91	2.34	1.06921	0.0825827	0.16552	-	mdcC	malonate decarboxylase ACP	GO:0005737	-	-
MSMEG_4801	1.14667	0.546667	1.06871	0.127018	0.232599	-	MSMEG_4801	carveol dehydrogenase	GO:0046251;GO:0033702;GO:0016616	-	COG4221-Short-chain alcohol dehydrogenase of unknown specificity[R]
MSMEG_2890	0.396667	0.19	1.06193	0.37191	0.522321	-	MSMEG_2890	transcriptional regulator	GO:0003700;GO:0006355;GO:0045892;GO:0006351;GO:0003677;GO:0044010	-	COG1414-Transcriptional regulator[K]
MSMEG_2247	0.59	0.283333	1.05821	0.288896	0.435209	-	MSMEG_2247	dihydrokaempferol 4-reductase	GO:0008460;GO:0045552;GO:0009813;GO:0050662	-	COG0451-Nucleoside-diphosphate-sugar epimerases[MG]
MSMEG_4774	1.18	0.566667	1.05821	0.0867621	0.172122	-	MSMEG_4774	AMP-dependent synthetase/ligase	GO:0006631;GO:0031956;GO:0016020;GO:0008152;GO:0016874;GO:0005524	-	COG0318-Acyl-CoA synthetases (AMP-forming)/AMP-acid ligases II[IQ]
MSMEG_3660	5.06667	2.43333	1.0581	0.0269084	0.0660772	-	MSMEG_3660	hypothetical protein	GO:0016491	-	-
MSMEG_2077	2.81667	1.35333	1.05747	0.0201918	0.0521315	-	MSMEG_2077	acyl-CoA dehydrogenase	GO:0036383;GO:0016627;GO:0016042;GO:0050660;GO:0006694;GO:0019439	-	-
MSMEG_5853	0.7	0.336667	1.05603	0.20276	0.333777	-	MSMEG_5853	cytochrome P450	GO:0036199;GO:0004497;GO:0016705;GO:0005506;GO:0020037	-	COG2124-Cytochrome P450[Q]
MSMEG_3197	38.1067	18.3333	1.05557	0.0923987	0.180473	-	MSMEG_3197	lipase	GO:0004806;GO:0016042	-	-
MSMEG_0467	0.456667	0.22	1.05364	0.413201	0.564297	-	MSMEG_0467	membrane transporter	GO:0016021;GO:0006865;GO:0005886	-	COG1279-Lysine efflux permease[R]
MSMEG_6671	1.34667	0.65	1.05088	0.0997083	0.190995	-	MSMEG_6671	sulfate/thiosulfate import ATP-binding protein CysA	GO:0043190;GO:0015594;GO:0015419;GO:0005524;GO:0015595	-	COG3842-ABC-type spermidine/putrescine transport systems, ATPase components[E]
MSMEG_6379	0.883333	0.426667	1.04985	0.1045	0.198428	-	MSMEG_6379	transporter major facilitator family protein	GO:0022857;GO:0006820;GO:0016021;GO:0055085;GO:0005886	-	-
MSMEG_3756	0.496667	0.24	1.04924	0.0772459	0.157236	-	rrlA	23S ribosomal RNA	-	-	-
MSMEG_1571	0.73	0.353333	1.04687	0.20625	0.33782	-	MSMEG_1571	integral membrane protein	GO:0016021;GO:0006810;GO:0005886	-	-
MSMEG_4069	1.05333	0.51	1.04639	0.536559	0.673224	-	MSMEG_4069	hypothetical protein	-	-	-
MSMEG_3585	0.666667	0.323333	1.04394	0.575173	0.709222	-	MSMEG_3585	MmpS2 protein	GO:0016021;GO:0005886	-	-
MSMEG_2241	0.893333	0.433333	1.04372	0.0747809	0.153077	-	MSMEG_2241	acyl-CoA synthetase	GO:0016874;GO:0008152;GO:0005524;GO:0008203	-	COG0318-Acyl-CoA synthetases (AMP-forming)/AMP-acid ligases II[IQ]
MSMEG_2853	3.01333	1.46333	1.0421	0.0450506	0.101824	-	MSMEG_2853	hypothetical protein	GO:0005548;GO:0043190;GO:0006810;GO:0015914;GO:0005543;GO:0005886	K02066-ko02010 ABC transporters	COG0767-ABC-type transport system involved in resistance to organic solvents, permease component[Q]
MSMEG_4927	1.09667	0.533333	1.04002	0.224699	0.360649	-	MSMEG_4927	IS1096, tnpR protein	-	-	-
MSMEG_2170	0.746667	0.363333	1.03917	0.195496	0.325097	-	MSMEG_2170	3-hydroxyisobutyrate dehydrogenase	GO:0008679;GO:0051287;GO:0046392;GO:0042838;GO:0004616;GO:0046487	K00020-ko00280 Valine, leucine and isoleucine degradation	COG2084-3-hydroxyisobutyrate dehydrogenase and related beta-hydroxyacid dehydrogenases[I]
MSMEG_6631	0.8	0.39	1.03653	0.303468	0.450614	-	mdcG	phosphoribosyl-dephospho-CoA transferase	GO:0016779	-	-
MSMEG_4543	0.266667	0.13	1.03653	0.456656	0.60414	-	MSMEG_4543	ABC transporter	GO:0016021;GO:0006810;GO:0005886	-	COG0601-ABC-type dipeptide/oligopeptide/nickel transport systems, permease components[EP]
MSMEG_5549	270.23	132.11	1.03245	0.0501309	0.111228	-	MSMEG_5549	hypothetical protein	GO:0016021;GO:0005886	-	-
MSMEG_4808	2.45	1.2	1.02975	0.0311847	0.0747791	-	MSMEG_4808	amidohydrolase	GO:0016787	-	-
MSMEG_3201	381.363	186.847	1.02931	0.0908334	0.178336	-	nadC	nicotinate-nucleotide pyrophosphorylase	GO:0009435;GO:0004514	K00767-ko00760 Nicotinate and nicotinamide metabolism	COG0157-Nicotinate-nucleotide pyrophosphorylase[H]
MSMEG_6119	0.866667	0.426667	1.02237	0.244508	0.384479	-	MSMEG_6119	hypothetical protein	GO:0016021	-	-
MSMEG_0811	1.59333	0.786667	1.01822	0.11152	0.209143	-	MSMEG_0811	oxidoreductase	GO:0004497;GO:0016021;GO:0071949;GO:0016491	-	COG0644-Dehydrogenases (flavoproteins)[C]
MSMEG_4867	0.873333	0.433333	1.01106	0.201962	0.332958	-	MSMEG_4867	2-hydroxy-6-ketonona-2,4-dienedioic acid hydrolase	GO:0019439;GO:0016787;GO:0006694;GO:0016042	-	COG2267-Lysophospholipase[I]
MSMEG_6795	1.17	0.583333	1.00412	0.285239	0.431371	-	MSMEG_6795	enoyl-CoA hydratase/isomerase	GO:0016829;GO:0016853;GO:0008152	-	COG1024-Enoyl-CoA hydratase/carnithine racemase[I]
MSMEG_4591	7.03333	3.50667	1.00411	0.215125	0.348338	-	MSMEG_4591	hypothetical protein	-	-	-
MSMEG_2899	4.61333	2.30667	1	0.0124227	0.0346626	-	MSMEG_2899	short chain dehydrogenase	GO:0005634;GO:0005829;GO:0016491	-	COG3967-Short-chain dehydrogenase involved in D-alanine esterification of lipoteichoic acid and wall teichoic acid (D-alanine transfer protein)[M]
MSMEG_1595	1.39333	0.696667	1	0.18011	0.306102	-	MSMEG_1595	oxidoreductase	GO:0016021;GO:0005778;GO:0016491	-	COG0300-Short-chain dehydrogenases of various substrate specificities[R]
MSMEG_6443	8.69	4.35667	0.996131	0.000265278	0.00122845	-	dinP	DNA polymerase IV	GO:0005737;GO:0006281;GO:0000287;GO:0003887;GO:0006261;GO:0003684	-	COG0389-Nucleotidyltransferase/DNA polymerase involved in DNA repair[L]
MSMEG_2185	1.00333	0.503333	0.995215	0.237239	0.376037	-	MSMEG_2185	hypothetical protein	-	-	COG3665-Uncharacterized conserved protein[S]
MSMEG_3331	967.79	485.52	0.995163	3.70333e-10	4.72464e-09	-	MSMEG_3331	hypothetical protein	GO:0016021	-	-
MSMEG_3332	193.917	97.3367	0.994382	2.86437e-17	8.03008e-16	-	MSMEG_3332	TetR family transcriptional regulator	GO:0046677;GO:0046872;GO:0045892;GO:0006351;GO:0003677	-	-
MSMEG_0591	12.7967	6.42333	0.994374	5.20948e-07	4.15486e-06	-	rhaB	rhamnulokinase	GO:0019301;GO:0008993;GO:0005524	K00848-ko00040 Pentose and glucuronate interconversions;ko00051 Fructose and mannose metabolism	COG1070-Sugar (pentulose and hexulose) kinases[G]
MSMEG_2906	14.9	7.48333	0.993559	3.53562e-05	0.000199608	-	MSMEG_2906	hypothetical protein	GO:0016705	-	COG2141-Coenzyme F420-dependent N5,N10-methylene tetrahydromethanopterin reductase and related flavin-dependent oxidoreductases[C]
MSMEG_3524	8.23333	4.13667	0.993008	9.4188e-05	0.000480809	-	MSMEG_3524	linalool 8-monooxygenase	GO:0044117;GO:0004497;GO:0006707;GO:0020037;GO:0016705;GO:0005886;GO:0036199;GO:0005506;GO:0008395	-	COG2124-Cytochrome P450[Q]
MSMEG_1419	16.6367	8.36667	0.991642	2.34612e-05	0.000138436	-	MSMEG_1419	hypothetical protein	-	-	-
MSMEG_6714	2.68667	1.35333	0.9893	0.0838889	0.167675	-	MSMEG_6714	hypothetical protein	-	-	-
MSMEG_3463	8.47	4.27	0.988126	0.000405292	0.00178756	-	MSMEG_3463	esterase	GO:0045493;GO:0005576;GO:0030600	-	COG3509-Poly(3-hydroxybutyrate) depolymerase[Q]
MSMEG_5359	91.19	45.9867	0.98766	1.85144e-10	2.4782e-09	-	cynS	cyanate hydratase	GO:0008824;GO:0009439;GO:0003677	K01725-ko00910 Nitrogen metabolism	COG1513-Cyanate lyase[P]
MSMEG_0153	15.6567	7.9	0.986853	2.18967e-06	1.57695e-05	-	panE	2-dehydropantoate 2-reductase	GO:0005737;GO:0015940;GO:0050661;GO:0008677	K00077-ko00770 Pantothenate and CoA biosynthesis	COG1893-Ketopantoate reductase[H]
MSMEG_4858	5.58667	2.82	0.986293	0.0175763	0.0464622	-	MSMEG_4858	TetR family transcriptional regulator	GO:0006355;GO:0006351;GO:0003677	-	-
MSMEG_4989	27.01	13.6367	0.986003	1.99042e-11	2.99571e-10	-	MSMEG_4989	sensor histidine kinase	GO:0000155;GO:0005829;GO:0000287;GO:0005622;GO:0046777;GO:0005509;GO:0016887;GO:0005886;GO:0016021;GO:0005524;GO:0042803	-	COG5002-Signal transduction histidine kinase[T]
MSMEG_4153	3.9	1.97	0.985278	0.0696775	0.144395	-	MSMEG_4153	cytochrome P450	GO:0005737;GO:0004497;GO:0020037;GO:0016705;GO:0006805;GO:0018690;GO:0005506;GO:0055114	-	COG2124-Cytochrome P450[Q]
MSMEG_2720	68.7433	34.7267	0.985176	6.40995e-09	6.88647e-08	-	MSMEG_2720	NADH ubiquinone oxidoreductase, 20 kDa subunit	GO:0051539;GO:0051536;GO:0033748;GO:0009375;GO:0042597;GO:0046872;GO:0008901	K06282-ko00633 Nitrotoluene degradation	COG1740-Ni,Fe-hydrogenase I small subunit[C]
MSMEG_4259	37.6633	19.0333	0.984632	8.13366e-09	8.54165e-08	-	MSMEG_4259	hypothetical protein	GO:0005618;GO:0005829;GO:0003677;GO:0003887;GO:0006260;GO:0005886	K02342-ko00230 Purine metabolism;ko03030 DNA replication;ko00240 Pyrimidine metabolism;ko03430 Mismatch repair;ko03440 Homologous recombination	COG2176-DNA polymerase III, alpha subunit (gram-positive type)[L]
MSMEG_2832	47.33	23.9333	0.983734	5.91671e-05	0.000317046	-	MSMEG_2832	hypothetical protein	-	-	-
MSMEG_1417	72.27	36.5667	0.982868	1.15241e-13	2.26734e-12	-	MSMEG_1417	glyoxalase	GO:0051213;GO:0004462	-	COG2764-Uncharacterized protein conserved in bacteria[S]
MSMEG_1498	38.5767	19.5233	0.982529	1.164e-09	1.39765e-08	-	mmsA	methylmalonate-semialdehyde dehydrogenase	GO:0004491;GO:0004029;GO:0018478;GO:0019483	K00140-ko00562 Inositol phosphate metabolism;ko00280 Valine, leucine and isoleucine degradation;ko00410 beta-Alanine metabolism;ko01200 Carbon metabolism;ko00640 Propanoate metabolism	COG1012-NAD-dependent aldehyde dehydrogenases[C]
MSMEG_3498	2.15333	1.09	0.982244	0.487137	0.631596	-	MSMEG_3498	hypothetical protein	-	-	-
MSMEG_3973	21.8567	11.0667	0.981853	9.65669e-05	0.00049164	-	MSMEG_3973	N-methylhydantoinase	GO:0003824;GO:0017168;GO:0008652	K01474-ko00330 Arginine and proline metabolism	COG0146-N-methylhydantoinase B/acetone carboxylase, alpha subunit[EQ]
MSMEG_1200	2.87667	1.45667	0.981727	0.00256957	0.00916181	-	MSMEG_1200	serine/threonine protein kinase	GO:0004674;GO:0016021;GO:0005524;GO:0005886	-	COG0515-Serine/threonine protein kinase[RTKL]
MSMEG_4885	1.03	0.523333	0.976842	0.145719	0.260161	-	MSMEG_4885	hypothetical protein	GO:0016740	-	-
MSMEG_2681	3.48333	1.77	0.976719	0.0218998	0.0558786	-	MSMEG_2681	proline imino-peptidase	GO:0008233	-	-
MSMEG_3262	774.003	393.637	0.975475	6.7452e-09	7.22289e-08	-	MSMEG_3262	L-xylulose reductase	GO:0042732;GO:0006739;GO:0070062;GO:0051289;GO:0005997;GO:0005634;GO:0016020;GO:0050038;GO:0005881;GO:0016655;GO:0005902;GO:0005903;GO:0004316;GO:0006006	K03331-ko00040 Pentose and glucuronate interconversions	COG1028-Dehydrogenases with different specificities (related to short-chain alcohol dehydrogenases)[IQR]
MSMEG_1413	43.77	22.2667	0.975057	1.96353e-10	2.6175e-09	-	rocD	ornithine--oxo-acid transaminase	GO:0004587;GO:0005737;GO:0055129;GO:0030170;GO:0006525	K00819-ko00330 Arginine and proline metabolism	COG4992-Ornithine/acetylornithine aminotransferase[E]
MSMEG_5509	38.52	19.62	0.973283	5.08607e-09	5.5742e-08	-	MSMEG_5509	hypothetical protein	GO:0016787	-	-
MSMEG_3904	281.533	143.48	0.972456	2.42463e-16	6.18659e-15	-	MSMEG_3904	LppK protein	GO:0005886	-	-
MSMEG_3328	1880.79	959.217	0.971408	6.508e-08	5.92891e-07	-	MSMEG_3328	hypothetical protein	-	-	-
MSMEG_2173	192.583	98.29	0.970366	1.76124e-13	3.39363e-12	-	MSMEG_2173	GntR family transcriptional regulator	GO:0003700;GO:0006351;GO:0003677	-	COG2186-Transcriptional regulators[K]
MSMEG_6893	2.55333	1.30333	0.970176	0.249361	0.389672	-	MSMEG_6893	hypothetical protein	-	-	-
MSMEG_5994	8.60667	4.39333	0.970139	0.00236309	0.0085233	-	MSMEG_5994	acyl-CoA dehydrogenase	GO:0005737;GO:0050660;GO:0016628;GO:0016627;GO:0003995;GO:0071949	-	COG1960-Acyl-CoA dehydrogenases[I]
MSMEG_0279	0.94	0.48	0.969626	0.099192	0.190509	-	MSMEG_0279	amino acid permease	GO:0015297;GO:0016021;GO:0015171;GO:0005887;GO:0015179	-	COG0531-Amino acid transporters[E]
MSMEG_5098	5.72	2.92333	0.968401	0.26351	0.405572	-	MSMEG_5098	hypothetical protein	-	-	-
MSMEG_2997	0.443333	0.226667	0.96782	0.428864	0.577954	-	MSMEG_2997	acyl-CoA thioesterase II	GO:0006637;GO:0047617	-	COG1946-Acyl-CoA thioesterase[I]
MSMEG_3256	1.76667	0.903333	0.9677	0.433074	0.581468	-	MSMEG_3256	mucin-associated surface protein	-	-	-
MSMEG_3362	0.853333	0.436667	0.966577	0.250722	0.391368	-	MSMEG_3362	enoyl-CoA hydratase	GO:0006631;GO:0016853;GO:0004300;GO:0010124;GO:0008152;GO:0042802	-	COG1024-Enoyl-CoA hydratase/carnithine racemase[I]
MSMEG_1355	8.76667	4.48667	0.966384	0.00245873	0.00882442	-	MSMEG_1355	TetR family transcriptional regulator	GO:0006355;GO:0006351;GO:0003677	-	-
MSMEG_3012	14.0067	7.17333	0.965398	0.000220221	0.00104541	-	MSMEG_3012	acetyl-CoA acetyltransferase	GO:0005737;GO:0008152;GO:0006635;GO:0003988	K00632-ko00071 Fatty acid degradation;ko00280 Valine, leucine and isoleucine degradation;ko00642 Ethylbenzene degradation;ko00592 alpha-Linolenic acid metabolism;ko01212 Fatty acid metabolism;ko00281 Geraniol degradation;ko00362 Benzoate degradation	COG0183-Acetyl-CoA acetyltransferase[I]
MSMEG_2875	1.21667	0.623333	0.964858	0.12954	0.236224	-	MSMEG_2875	esterase	GO:0009056;GO:0034338;GO:0004806;GO:0008152	-	COG0657-Esterase/lipase[I]
MSMEG_2269	288.283	148.043	0.961468	1.19094e-10	1.63492e-09	-	MSMEG_2269	hypothetical protein	-	-	-
MSMEG_6558	64.68	33.23	0.960833	7.16888e-07	5.57521e-06	-	MSMEG_6558	enoyl-CoA hydratase	GO:0004165;GO:0016853;GO:0006635;GO:0009062;GO:0005634;GO:0080167;GO:0004300;GO:0008152;GO:0005829	K18880-ko00062 Fatty acid elongation;ko04626 Plant-pathogen interaction	COG1024-Enoyl-CoA hydratase/carnithine racemase[I]
MSMEG_0773	64.3933	33.0833	0.960807	1.84123e-08	1.8278e-07	-	MSMEG_0773	acetyltransferase	GO:0016021;GO:0017188;GO:0030867;GO:0008080;GO:0031966	-	-
MSMEG_2140	2.53	1.3	0.960626	0.0195353	0.0508386	-	MSMEG_2140	Fic family protein	GO:0016021;GO:0070733;GO:0005524	-	COG3177-Uncharacterized conserved protein[S]
MSMEG_0538	1882.77	967.81	0.960061	1.81646e-08	1.80595e-07	-	MSMEG_0538	MarR family transcriptional regulator	GO:0005737;GO:0044212;GO:0003700;GO:0006355;GO:0006351;GO:0003677	-	COG1846-Transcriptional regulators[K]
MSMEG_3903	1377.81	708.903	0.958716	3.19842e-12	5.33481e-11	-	MSMEG_3903	low molecular weight antigen MTB12	GO:0005576	-	-
MSMEG_1553	496.99	255.913	0.957562	2.78108e-12	4.68196e-11	-	eutB	ethanolamine ammonia-lyase, large subunit	GO:0008851;GO:0009350;GO:0005829;GO:0006520;GO:0046336	K03735-ko00564 Glycerophospholipid metabolism	COG4303-Ethanolamine ammonia-lyase, large subunit[E]
MSMEG_2154	3.63667	1.87333	0.957009	0.0325176	0.0772943	-	MSMEG_2154	hypothetical protein	-	-	-
MSMEG_0852	18.1233	9.34667	0.955324	0.000250839	0.00117169	-	MSMEG_0852	hypothetical protein	-	-	-
MSMEG_4798	1.15	0.593333	0.954719	0.0953322	0.184945	-	MSMEG_4798	L-carnitine dehydratase/bile acid-inducible protein F	GO:0043785;GO:0033608;GO:0006558	-	COG1804-Predicted acyl-CoA transferases/carnitine dehydratase[C]
MSMEG_5389	2.79	1.44	0.954196	0.0781112	0.158799	-	MSMEG_5389	LysA protein	-	-	-
MSMEG_3077	2.77	1.43	0.953871	0.32624	0.476733	-	MSMEG_3077	hypothetical protein	-	-	-
MSMEG_2634	2.75	1.42	0.953541	0.0227121	0.0575206	-	MSMEG_2634	hypothetical protein	GO:0006810;GO:0009229;GO:0009228;GO:0005886	-	COG0715-ABC-type nitrate/sulfonate/bicarbonate transport systems, periplasmic components[P]
MSMEG_3390	6.1	3.15	0.953457	0.00733014	0.0222431	-	MSMEG_3390	enoyl-CoA hydratase	GO:0004300;GO:0016829;GO:0019605;GO:0008152	-	COG1024-Enoyl-CoA hydratase/carnithine racemase[I]
MSMEG_0184	69.8733	36.1067	0.952477	6.56824e-13	1.19509e-11	-	MSMEG_0184	transferase	GO:0006750;GO:0003840;GO:0036374;GO:0006749;GO:0042597	-	COG0405-Gamma-glutamyltransferase[E]
MSMEG_2264	313.457	162.08	0.95156	0.000715275	0.00297402	-	MSMEG_2264	peptidase M52, hydrogen uptake protein	GO:0016485;GO:0008233;GO:0046872;GO:0004190;GO:0008047	-	COG0680-Ni,Fe-hydrogenase maturation factor[C]
MSMEG_4027	5.42	2.80667	0.949435	0.00624444	0.0194602	-	MSMEG_4027	zinc-containing alcohol dehydrogenase superfamily protein	GO:0005737;GO:0070062;GO:0051289;GO:0042178;GO:0005829;GO:0007601;GO:0003730;GO:0070402;GO:0016491;GO:0003960;GO:0008270	-	COG1064-Zn-dependent alcohol dehydrogenases[R]
MSMEG_3281	61.91	32.0667	0.949098	2.47462e-11	3.66535e-10	-	MSMEG_3281	spermidine/putrescine ABC transporter ATP-binding protein	GO:0043190;GO:0015594;GO:0005524;GO:0015595	K11072-ko02010 ABC transporters	COG3842-ABC-type spermidine/putrescine transport systems, ATPase components[E]
MSMEG_3389	9.91	5.13333	0.948989	2.60757e-05	0.000151752	-	MSMEG_3389	acetolactate synthase	GO:0030976;GO:0000287;GO:0003824;GO:0050660;GO:0009099;GO:0009097;GO:0003984	-	COG0028-Thiamine pyrophosphate-requiring enzymes [acetolactate synthase, pyruvate dehydrogenase (cytochrome), glyoxylate carboligase, phosphonopyruvate decarboxylase][EH]
MSMEG_4666	47.85	24.8	0.948179	0.000218885	0.00103982	-	MSMEG_4666	myo-inositol 2-dehydrogenase	GO:0050112;GO:0019310	K00010-ko00562 Inositol phosphate metabolism;ko00521 Streptomycin biosynthesis	COG0673-Predicted dehydrogenases and related proteins[R]
MSMEG_4301	87.1867	45.21	0.947466	0.00054556	0.0023322	-	MSMEG_4301	fatty-acid--CoA ligase	GO:0006633;GO:0003824;GO:0016874;GO:0008152;GO:0005524	-	COG0318-Acyl-CoA synthetases (AMP-forming)/AMP-acid ligases II[IQ]
MSMEG_0786	31.1533	16.16	0.946959	1.64687e-09	1.94176e-08	-	MSMEG_0786	serine/threonine protein kinase	GO:0004674;GO:0005524;GO:0004672	K14949-ko05152 Tuberculosis	COG0515-Serine/threonine protein kinase[RTKL]
MSMEG_3725	12.07	6.26333	0.946423	0.147211	0.261868	-	pqqA	coenzyme PQQ biosynthesis protein A	GO:0018189	-	-
MSMEG_1590	1.05333	0.546667	0.946229	0.455788	0.603406	-	MSMEG_1590	hypothetical protein	-	-	-
MSMEG_6499	27.9867	14.54	0.944712	1.10572e-06	8.28278e-06	-	MSMEG_6499	hypothetical protein	-	-	COG2343-Uncharacterized protein conserved in bacteria[S]
MSMEG_0116	7.69	4	0.942984	0.00181735	0.0067795	-	MSMEG_0116	taurine import ATP-binding protein TauB	GO:0016887;GO:0006810;GO:0015411;GO:0005524	K10831-ko02010 ABC transporters;ko00920 Sulfur metabolism	COG1116-ABC-type nitrate/sulfonate/bicarbonate transport system, ATPase component[P]
MSMEG_0606	2.97333	1.54667	0.942919	0.0918863	0.179862	-	MSMEG_0606	TetR family transcriptional regulator	GO:0006355;GO:0042803;GO:0006351;GO:0003677	-	-
MSMEG_4837	0.66	0.343333	0.942856	0.210377	0.342946	-	MSMEG_4837	amidohydrolase	GO:0016787;GO:0005829;GO:0006769;GO:0016831;GO:0006569;GO:0006568;GO:0001760;GO:1904984;GO:0046872;GO:0046874	-	-
MSMEG_2377	40.6333	21.1433	0.942461	4.84728e-10	6.11244e-09	-	MSMEG_2377	P49 protein	GO:0016491	-	COG1233-Phytoene dehydrogenase and related proteins[Q]
MSMEG_6742	20.9233	10.9433	0.93506	3.47074e-05	0.000196455	-	MSMEG_6742	hypothetical protein	-	-	COG5516-Conserved protein containing a Zn-ribbon-like motif, possibly RNA-binding[R]
MSMEG_1270	20.9167	10.95	0.933722	0.0041816	0.0139786	-	MSMEG_1270	hypothetical protein	GO:0016021	-	-
MSMEG_2040	1.91	1	0.933573	0.268179	0.411594	-	MSMEG_2040	hypothetical protein	GO:0016021	-	-
MSMEG_5743	5.52	2.89333	0.931936	0.0174191	0.0461215	-	MSMEG_5743	patatin	GO:0032502;GO:0046475;GO:0006629;GO:0016021;GO:0031965;GO:0005789;GO:0005765;GO:0004622;GO:0031966;GO:0005783	-	COG1752-Predicted esterase of the alpha-beta hydrolase superfamily[R]
MSMEG_4415	1.57667	0.826667	0.9315	0.0716279	0.147548	-	tal	transaldolase	GO:0005737;GO:0004801;GO:0005975;GO:0006098	K00616-ko00030 Pentose phosphate pathway;ko01230 Biosynthesis of amino acids;ko01200 Carbon metabolism	COG0176-Transaldolase[G]
MSMEG_1508	0.273333	0.143333	0.931287	0.456407	0.604037	-	MSMEG_1508	amino acid permease	GO:0015297;GO:0016021;GO:0015171;GO:0005887;GO:0015179	-	COG0531-Amino acid transporters[E]
MSMEG_2907	2.84	1.49	0.930579	0.0313362	0.0750597	-	MSMEG_2907	oxidoreductase YeiQ	GO:0050662;GO:0019594;GO:0016491	K00040-ko00040 Pentose and glucuronate interconversions	COG0246-Mannitol-1-phosphate/altronate dehydrogenases[G]
MSMEG_1697	1.26333	0.663333	0.929429	0.2548	0.395804	-	MSMEG_1697	hypothetical protein	-	-	-
MSMEG_2485	1.39	0.73	0.929117	0.0487386	0.108878	-	mhpA	3-(3-hydroxyphenyl)propionate hydroxylase	GO:0008688;GO:0004497;GO:0019380;GO:0019622;GO:0071949	-	COG0654-2-polyprenyl-6-methoxyphenol hydroxylase and related FAD-dependent oxidoreductases[HC]
MSMEG_1564	0.393333	0.206667	0.928447	0.29478	0.441124	-	MSMEG_1564	lignostilbene-alpha,beta-dioxygenase	GO:0046872;GO:0016702	-	COG3670-Lignostilbene-alpha,beta-dioxygenase and related enzymes[Q]
MSMEG_0593	74.45	39.1333	0.927874	0.000214722	0.00102302	-	MSMEG_0593	hypothetical protein	-	-	COG1556-Uncharacterized conserved protein[S]
MSMEG_2339	0.0633333	0.0333333	0.925999	0.729987	1	-	MSMEG_2339	IS1096, tnpA protein	GO:0005618;GO:0006310;GO:0005886;GO:0032196;GO:0003677	-	COG3464-Transposase and inactivated derivatives[L]
MSMEG_0820	8.45667	4.45333	0.925204	0.0441298	0.100263	-	MSMEG_0820	hypothetical protein	-	-	-
MSMEG_3852	1.43	0.753333	0.924655	0.121545	0.224593	-	MSMEG_3852	aliphatic sulfonate binding protein	GO:0016020;GO:0006810;GO:0006790;GO:0042597	K15553-ko02010 ABC transporters;ko00920 Sulfur metabolism	COG0715-ABC-type nitrate/sulfonate/bicarbonate transport systems, periplasmic components[P]
MSMEG_4300	14.6	7.70667	0.921789	0.0119337	0.0335128	-	MSMEG_4300	transcription regulator AmtR	GO:0005737;GO:0006631;GO:0016042;GO:0006355;GO:0006351;GO:0003677	-	COG1309-Transcriptional regulator[K]
MSMEG_2011	0.896667	0.473333	0.921715	0.227651	0.363485	-	MSMEG_2011	LacI family transcriptional regulator	GO:0003700;GO:0008784;GO:0006351;GO:0003677	-	COG1609-Transcriptional regulators[K]
MSMEG_3685	359.587	189.92	0.920948	3.04718e-13	5.75266e-12	-	MSMEG_3685	hypothetical protein	-	-	-
MSMEG_5915	14.2367	7.52333	0.920167	0.000856663	0.00349078	-	MSMEG_5915	enoyl-CoA hydratase	GO:0016829;GO:0009437;GO:0016836;GO:0008152	K01692-ko00380 Tryptophan metabolism;ko00071 Fatty acid degradation;ko00280 Valine, leucine and isoleucine degradation;ko00362 Benzoate degradation;ko00640 Propanoate metabolism;ko00627 Aminobenzoate degradation;ko00360 Phenylalanine metabolism;ko00930 Caprolactam degradation;ko01212 Fatty acid metabolism;ko00903 Limonene and pinene degradation;ko00650 Butanoate metabolism;ko00410 beta-Alanine me…	COG1024-Enoyl-CoA hydratase/carnithine racemase[I]
MSMEG_6858	10.71	5.66	0.920085	0.000195617	0.000940922	-	MSMEG_6858	epoxide hydrolase 1	GO:0004301;GO:0019439;GO:0033961	-	-
MSMEG_1301	9.18	4.85333	0.919518	0.0374223	0.0871451	-	MSMEG_1301	hypothetical protein	GO:0006355;GO:0003677	-	-
MSMEG_4223	2.02333	1.07	0.919123	0.563282	0.699098	-	MSMEG_4223	hypothetical protein	-	-	-
MSMEG_2268	211.343	111.837	0.918195	3.6302e-06	2.5066e-05	-	MSMEG_2268	hypothetical protein	GO:0051539;GO:0051604;GO:0051537;GO:0016226;GO:0005506;GO:0016491	-	COG0694-Thioredoxin-like proteins and domains[O]
MSMEG_6472	13.4733	7.13	0.918133	0.0333206	0.0787227	-	MSMEG_6472	hypothetical protein	-	-	-
MSMEG_0138	113.9	60.2967	0.917618	2.87469e-06	2.03219e-05	-	MSMEG_0138	virulence factor Mce family protein	-	K02067-ko02010 ABC transporters	COG1463-ABC-type transport system involved in resistance to organic solvents, periplasmic component[Q]
MSMEG_5953	16.5833	8.78	0.917441	2.60897e-05	0.000151752	-	MSMEG_5953	hypothetical protein	-	-	COG2755-Lysophospholipase L1 and related esterases[E]
MSMEG_3122	203.593	107.797	0.917378	1.91346e-05	0.000115302	-	sufB	FeS assembly protein SufB	GO:0016226	-	COG0719-ABC-type transport system involved in Fe-S cluster assembly, permease component[O]
MSMEG_2267	158.287	83.85	0.916657	1.97709e-05	0.000118263	-	MSMEG_2267	hypothetical protein	-	-	-
MSMEG_2922	4.42333	2.34333	0.916572	0.0162969	0.043565	-	MSMEG_2922	hypothetical protein	GO:0016021	-	-
MSMEG_6529	0.78	0.413333	0.916168	0.286837	0.433196	-	MSMEG_6529	hypothetical protein	GO:0016021	-	-
MSMEG_2123	81.8933	43.4033	0.91594	2.09749e-12	3.60547e-11	-	dhaK	dihydroxyacetone kinase subunit DhaK	GO:0004371;GO:0047324;GO:0042182;GO:0019563;GO:0005829;GO:0006974;GO:0046365;GO:0006071	K05878-ko00561 Glycerolipid metabolism	COG2376-Dihydroxyacetone kinase[G]
MSMEG_4852	7.40333	3.92667	0.91487	0.00707527	0.0216062	-	MSMEG_4852	enoyl-CoA hydratase	GO:0004300;GO:0033072;GO:0008935;GO:0016853;GO:0008152	-	COG1024-Enoyl-CoA hydratase/carnithine racemase[I]
MSMEG_5294	15.3933	8.16667	0.914486	0.0445362	0.100941	-	MSMEG_5294	hypothetical protein	-	-	-
MSMEG_3291	0.526667	0.28	0.911463	0.676248	1	-	MSMEG_3291	hypothetical protein	-	-	-
MSMEG_5802	2.5	1.33	0.910502	0.0750334	0.153414	-	MSMEG_5802	oxidoreductase, short chain dehydrogenase/reductase	GO:0004316;GO:0016491	-	COG1028-Dehydrogenases with different specificities (related to short-chain alcohol dehydrogenases)[IQR]
MSMEG_4459	4.49667	2.39333	0.909835	0.0101352	0.0293195	-	speB	agmatinase	GO:0008783;GO:0046872;GO:0047971;GO:0047817	K01480-ko00330 Arginine and proline metabolism	COG0010-Arginase/agmatinase/formimionoglutamate hydrolase, arginase family[E]
MSMEG_4435	0.77	0.41	0.909235	0.34754	0.497509	-	MSMEG_4435	dimethylmenaquinone methyltransferase	GO:0004590;GO:0006207;GO:0018800;GO:0005975;GO:0008168	-	COG0684-Demethylmenaquinone methyltransferase[H]
MSMEG_4844	1.27667	0.68	0.908775	0.175689	0.300395	-	MSMEG_4844	acyl-CoA dehydrogenase	GO:0003995;GO:0009437;GO:0050660	-	COG1960-Acyl-CoA dehydrogenases[I]
MSMEG_5794	10.5	5.59333	0.908609	0.0129956	0.0359844	-	MSMEG_5794	hypothetical protein	-	-	-
MSMEG_2719	33.3667	17.7933	0.907071	1.62533e-06	1.18755e-05	-	MSMEG_2719	hydrogen:quinone oxidoreductase	GO:0016151;GO:0033748;GO:0042597;GO:0008901	K06281-ko00633 Nitrotoluene degradation	COG0374-Ni,Fe-hydrogenase I large subunit[C]
MSMEG_3661	250.373	133.527	0.906953	2.20581e-10	2.91078e-09	-	MSMEG_3661	hypothetical protein	-	-	-
MSMEG_4503	0.636667	0.34	0.905003	0.676248	1	-	MSMEG_4503	hypothetical protein	-	-	-
MSMEG_5570	266.077	142.157	0.90436	2.56134e-05	0.000149381	-	MSMEG_5570	ATP-dependent DNA ligase	GO:0006310;GO:0006303;GO:0006281;GO:0004527;GO:0003887;GO:0003910;GO:0016032;GO:0003677;GO:0046872;GO:0005524	K01971-ko03450 Non-homologous end-joining	COG3285-Predicted eukaryotic-type DNA primase[L]
MSMEG_1984	4.26667	2.28	0.904076	0.0122271	0.0342337	-	MSMEG_1984	haloacetate dehalogenase H-1	GO:0018785	K01561-ko00625 Chloroalkane and chloroalkene degradation;ko00361 Chlorocyclohexane and chlorobenzene degradation	COG0596-Predicted hydrolases or acyltransferases (alpha/beta hydrolase superfamily)[R]
MSMEG_6650	31.8033	17.0167	0.90223	0.00573323	0.0181265	-	MSMEG_6650	hypothetical protein	-	-	-
MSMEG_3447	11.9867	6.41667	0.901535	0.00193782	0.00716752	-	MSMEG_3447	two-component system response regulator	GO:0005737;GO:0000160;GO:0005622;GO:0006355;GO:0006351;GO:0003677	-	COG2197-Response regulator containing a CheY-like receiver domain and an HTH DNA-binding domain[TK]
MSMEG_2217	0.66	0.353333	0.901436	0.20778	0.339679	-	MSMEG_2217	AMP-dependent synthetase/ligase	GO:0008756;GO:0016207;GO:0004467;GO:0009698;GO:0005524	-	COG0318-Acyl-CoA synthetases (AMP-forming)/AMP-acid ligases II[IQ]
MSMEG_5773	553.697	296.58	0.900675	1.98347e-17	5.63306e-16	-	MSMEG_5773	fatty acid desaturase	GO:0006633;GO:0006631;GO:0040007;GO:0005618;GO:0005829;GO:0052572;GO:0005886;GO:0046872;GO:0009986;GO:0045300	K03921-ko01212 Fatty acid metabolism;ko00061 Fatty acid biosynthesis;ko01040 Biosynthesis of unsaturated fatty acids	-
MSMEG_3583	58.8267	31.5133	0.900508	2.3215e-09	2.6839e-08	-	MSMEG_3583	monooxygenase	GO:0004497;GO:0016705	-	COG2141-Coenzyme F420-dependent N5,N10-methylene tetrahydromethanopterin reductase and related flavin-dependent oxidoreductases[C]
MSMEG_2104	37.5267	20.1167	0.899525	3.83938e-08	3.62411e-07	-	MSMEG_2104	GntR family transcriptional regulator	GO:0008483;GO:0003700;GO:0003824;GO:0030170;GO:0003677;GO:0006351	-	COG1167-Transcriptional regulators containing a DNA-binding HTH domain and an aminotransferase domain (MocR family) and their eukaryotic orthologs[KE]
MSMEG_6008	69.1733	37.0967	0.898926	0.00277107	0.00981064	-	MSMEG_6008	acetyl-CoA acetyltransferase	GO:0042952;GO:0019619;GO:0033812;GO:0008152	K00626-ko00380 Tryptophan metabolism;ko00362 Benzoate degradation;ko00900 Terpenoid backbone biosynthesis;ko00071 Fatty acid degradation;ko00280 Valine, leucine and isoleucine degradation;ko00620 Pyruvate metabolism;ko00630 Glyoxylate and dicarboxylate metabolism;ko00640 Propanoate metabolism;ko01200 Carbon metabolism;ko02020 Two-component system;ko01212 Fatty acid metabolism;ko00720 Carbon fixat…	COG0183-Acetyl-CoA acetyltransferase[I]
MSMEG_4895	23.4133	12.5567	0.898877	0.0578504	0.124885	-	MSMEG_4895	hypothetical protein	-	-	-
MSMEG_4030	15.46	8.29333	0.898516	0.00390197	0.0131719	-	MSMEG_4030	hypothetical protein	GO:0016021;GO:1901530;GO:0005886	-	COG3059-Predicted membrane protein[S]
MSMEG_1127	17.98	9.65	0.897792	0.00148733	0.00568808	-	MSMEG_1127	transmembrane protein	GO:0016021;GO:0005886	-	-
MSMEG_2854	1.03667	0.556667	0.897066	0.238688	0.377508	-	MSMEG_2854	hypothetical protein	GO:0043190;GO:0006810	K02066-ko02010 ABC transporters	COG0767-ABC-type transport system involved in resistance to organic solvents, permease component[Q]
MSMEG_2238	0.526667	0.283333	0.89439	0.245285	0.385237	-	MSMEG_2238	aldehyde dehydrogenase	GO:0004030;GO:0004029;GO:0006081	-	COG1012-NAD-dependent aldehyde dehydrogenases[C]
MSMEG_6708	5.86	3.15667	0.892499	0.00907697	0.0267678	-	MSMEG_6708	epoxide hydrolase	GO:0018785	K01561-ko00625 Chloroalkane and chloroalkene degradation;ko00361 Chlorocyclohexane and chlorobenzene degradation	COG0596-Predicted hydrolases or acyltransferases (alpha/beta hydrolase superfamily)[R]
MSMEG_6848	8.19	4.41333	0.891995	0.000994249	0.003977	-	MSMEG_6848	oxidoreductase	GO:0005737;GO:0010165;GO:0006915;GO:0010212;GO:0004733;GO:2000377;GO:0016055;GO:0010181;GO:0050829;GO:0016491	-	-
MSMEG_2969	2.95667	1.59333	0.891923	0.028451	0.0692232	-	MSMEG_2969	NADH:flavin oxidoreductase	GO:0046872;GO:0016491;GO:0051539;GO:0010181	K10680-ko00633 Nitrotoluene degradation	COG1902-NADH:flavin oxidoreductases, Old Yellow Enzyme family[C]
MSMEG_4665	53.72	28.9567	0.891564	1.20791e-05	7.5359e-05	-	MSMEG_4665	IolE protein	GO:0050114;GO:0019310;GO:0016853;GO:0030145	-	COG1082-Sugar phosphate isomerases/epimerases[G]
MSMEG_2767	28.8667	15.5867	0.889092	9.32638e-07	7.13348e-06	-	MSMEG_2767	hypothetical protein	-	-	-
MSMEG_2215	1	0.54	0.888969	0.125152	0.229762	-	MSMEG_2215	AMP-binding protein	GO:0016021;GO:0016874;GO:0008152;GO:0005524	-	COG0318-Acyl-CoA synthetases (AMP-forming)/AMP-acid ligases II[IQ]
MSMEG_6687	15.9967	8.64	0.888668	5.28056e-07	4.2013e-06	-	MSMEG_6687	aldehyde dehydrogenase	GO:0004030;GO:0004029;GO:0006068	-	COG1012-NAD-dependent aldehyde dehydrogenases[C]
MSMEG_4816	2.32	1.25333	0.888355	0.0916224	0.179507	-	MSMEG_4816	6-phosphogluconate dehydrogenase	GO:0051287;GO:0008442;GO:0004616	-	COG2084-3-hydroxyisobutyrate dehydrogenase and related beta-hydroxyacid dehydrogenases[I]
MSMEG_4382	40.9067	22.1033	0.888072	1.82348e-05	0.000110594	-	MSMEG_4382	dehydrogenase/reductase SDR family protein member 10	GO:0006633;GO:0051287;GO:0004316	-	COG1028-Dehydrogenases with different specificities (related to short-chain alcohol dehydrogenases)[IQR]
MSMEG_1747	1.57	0.85	0.88523	0.231372	0.367987	-	MSMEG_1747	RNA polymerase sigma-70 factor	GO:0003700;GO:0016779;GO:0016987;GO:0006352;GO:0003677	-	COG1595-DNA-directed RNA polymerase specialized sigma subunit, sigma24 homolog[K]
MSMEG_3911	1.73333	0.94	0.882816	0.358027	0.507052	-	MSMEG_3911	oxidoreductase	GO:0036383;GO:0016627;GO:0016042;GO:0050660;GO:0006694;GO:0019439	-	-
MSMEG_3453	5.57333	3.02333	0.8824	0.271395	0.415456	-	MSMEG_3453	hypothetical protein	-	-	-
MSMEG_4802	3.28	1.78	0.881819	0.304908	0.452239	-	MSMEG_4802	hypothetical protein	GO:0005506;GO:0051538;GO:0051539;GO:0055114;GO:0009055	-	-
MSMEG_4805	1.48	0.803333	0.881527	0.114526	0.213555	-	MSMEG_4805	acyl-CoA dehydrogenase	GO:0050660;GO:0033539;GO:0052890;GO:0000062;GO:0055088;GO:0004085;GO:0003995;GO:0009055	-	COG1960-Acyl-CoA dehydrogenases[I]
MSMEG_0522	299.373	162.507	0.881447	3.69658e-06	2.54705e-05	-	MSMEG_0522	pp24 protein	-	-	-
MSMEG_3584	0.963333	0.523333	0.880305	0.0444846	0.100858	-	MSMEG_3584	membrane protein, MmpL family protein	GO:0040007;GO:0005618;GO:0016021;GO:0006810;GO:0005576;GO:0009405;GO:0005886;GO:0044119	-	COG2409-Predicted drug exporters of the RND superfamily[R]
MSMEG_1414	53.0133	28.8367	0.878451	2.41073e-09	2.78213e-08	-	MSMEG_1414	amidinotransferase	GO:0016740	-	COG1834-N-Dimethylarginine dimethylaminohydrolase[E]
MSMEG_2633	1.67	0.91	0.87591	0.133963	0.242866	-	MSMEG_2633	ABC transporter ATP-binding protein	GO:0016887;GO:0006810;GO:0015411;GO:0005524	-	COG1116-ABC-type nitrate/sulfonate/bicarbonate transport system, ATPase component[P]
MSMEG_0682	246.36	134.247	0.875882	1.89732e-10	2.53442e-09	-	MSMEG_0682	hypothetical protein	GO:0046872	-	-
MSMEG_6181	2.36	1.28667	0.875149	0.189607	0.317486	-	MSMEG_6181	hypothetical protein	-	-	-
MSMEG_5714	2.31667	1.26333	0.874815	0.143941	0.257929	-	MSMEG_5714	short-chain dehydrogenase/reductase SDR	GO:0004316;GO:0016491	-	COG1028-Dehydrogenases with different specificities (related to short-chain alcohol dehydrogenases)[IQR]
MSMEG_6731	42.7733	23.3433	0.873701	1.04969e-06	7.91755e-06	-	MSMEG_6731	transcriptional regulatory protein	GO:0006355;GO:0006351;GO:0003677	-	-
MSMEG_0147	13.4367	7.33333	0.873634	0.000345245	0.00155849	-	MSMEG_0147	C-5 sterol desaturase	GO:0006633;GO:0016126;GO:0006643;GO:0016021;GO:0050479;GO:0005886;GO:0005506;GO:0016491	-	COG3000-Sterol desaturase[I]
MSMEG_5992	6.42	3.50667	0.872473	0.00301101	0.0105232	-	MSMEG_5992	hypothetical protein	-	-	COG1545-Predicted nucleic-acid-binding protein containing a Zn-ribbon[R]
MSMEG_0377	7.53667	4.11667	0.87245	0.00690572	0.0211577	-	MSMEG_0377	nitrile hydratase	GO:0080109;GO:0006807;GO:0050899;GO:0046914;GO:0018822	-	-
MSMEG_3761	53.67	29.3367	0.871411	0.00119762	0.00468434	-	MSMEG_3761	Clp protease subunit	GO:0019538;GO:0008233;GO:0005524	-	-
MSMEG_4381	34.89	19.0767	0.871004	0.000155283	0.000758079	-	MSMEG_4381	amidase	GO:0016811;GO:0005634;GO:0004328;GO:0005829	-	COG2421-Predicted acetamidase/formamidase[C]
MSMEG_3948	1354.39	741.15	0.869809	3.34284e-19	1.08634e-17	-	MSMEG_3948	acyltransferase	GO:0019432;GO:0004144;GO:0006071	-	-
MSMEG_0546	16.2067	8.87	0.869581	7.84643e-05	0.000409368	-	MSMEG_0546	hypothetical protein	GO:0005737;GO:0008168;GO:0032259;GO:0030798;GO:0008757	-	-
MSMEG_1554	226.78	124.353	0.866848	1.71083e-08	1.70613e-07	-	eutC	ethanolamine ammonia-lyase small subunit	GO:0008851;GO:0031419;GO:0006520;GO:0046336	K03736-ko00564 Glycerophospholipid metabolism	COG4302-Ethanolamine ammonia-lyase, small subunit[E]
MSMEG_6141	138.983	76.2533	0.86604	8.09939e-05	0.000420303	-	MSMEG_6141	N-acyl-D-glutamate amidohydrolase	GO:0047421;GO:0016810	-	COG3653-N-acyl-D-aspartate/D-glutamate deacylase[Q]
MSMEG_4793	2.65333	1.45667	0.865135	0.0505828	0.111994	-	MSMEG_4793	virulence factor Mce family protein	GO:0016021	-	COG1463-ABC-type transport system involved in resistance to organic solvents, periplasmic component[Q]
MSMEG_0693	52.38	28.7633	0.864785	3.18436e-06	2.2294e-05	-	MSMEG_0693	hypothetical protein	-	-	-
MSMEG_0242	165.937	91.1233	0.86474	5.96197e-12	9.52166e-11	-	MSMEG_0242	hypothetical protein	GO:0046872;GO:0015886;GO:0005576;GO:0020037	-	-
MSMEG_6296	2.67	1.46667	0.864299	0.0491731	0.1094	-	MSMEG_6296	5-exo-alcohol dehydrogenase	GO:0019383;GO:0008270;GO:0003939;GO:0016491	-	COG1064-Zn-dependent alcohol dehydrogenases[R]
MSMEG_1489	4.65333	2.55667	0.864	0.046123	0.103852	-	MSMEG_1489	hypothetical protein	-	-	-
MSMEG_6747	22.7167	12.4833	0.863748	0.00994419	0.0288691	-	MSMEG_6747	oxidoreductase	GO:0009706;GO:0003960;GO:0008270;GO:0016491	-	COG0604-NADPH:quinone reductase and related Zn-dependent oxidoreductases[CR]
MSMEG_1749	29.3433	16.1267	0.863584	1.77816e-05	0.000108046	-	MSMEG_1749	monooxygenase	GO:0016705;GO:0005975;GO:0008726;GO:0070967;GO:0052749	-	COG2141-Coenzyme F420-dependent N5,N10-methylene tetrahydromethanopterin reductase and related flavin-dependent oxidoreductases[C]
MSMEG_3697	0.0666667	0.0366667	0.862496	0.702568	1	-	MSMEG_3697	IS1096, tnpA protein	GO:0005618;GO:0006310;GO:0005886;GO:0032196;GO:0003677	-	COG3464-Transposase and inactivated derivatives[L]
MSMEG_4326	2203.47	1212.14	0.862225	0.00192288	0.00712399	-	acpP	acyl carrier protein	GO:0005737;GO:0000036	-	COG0236-Acyl carrier protein[IQ]
MSMEG_3587	1.32667	0.73	0.861838	0.0913406	0.179063	-	MSMEG_3587	D-serine/D-alanine/glycine transporter	GO:0015297;GO:0042891;GO:0042945;GO:0016021;GO:0015816;GO:0015171;GO:0001761;GO:0001762;GO:0005887;GO:0005886;GO:0042941;GO:0042944;GO:0015187;GO:0042942;GO:0015808;GO:0015180;GO:0042895	-	COG1113-Gamma-aminobutyrate permease and related permeases[E]
MSMEG_6375	2.07667	1.14333	0.861024	0.0555816	0.120899	-	MSMEG_6375	transporter major facilitator family protein	GO:0005215;GO:0016021;GO:0055085;GO:0005886	-	-
MSMEG_1239	0.163333	0.09	0.859822	0.597413	0.727363	-	MSMEG_1239	ISMsm4, transposase	GO:0005618;GO:0006310;GO:0005886;GO:0032196;GO:0003677	-	COG3464-Transposase and inactivated derivatives[L]
MSMEG_2703	36.22	19.9633	0.859434	0.000494042	0.00213714	-	hypC	hydrogenase assembly chaperone HypC/HupF	-	-	COG0298-Hydrogenase maturation factor[O]
MSMEG_2493	15.81	8.73	0.856784	2.94315e-05	0.00016938	-	MSMEG_2493	aminotransferase, class I and II family protein	GO:0008793;GO:0009058;GO:0030170;GO:0080130;GO:0047536	K05825-ko00300 Lysine biosynthesis;ko01230 Biosynthesis of amino acids;ko01210 2-Oxocarboxylic acid metabolism	COG1167-Transcriptional regulators containing a DNA-binding HTH domain and an aminotransferase domain (MocR family) and their eukaryotic orthologs[KE]
MSMEG_6823	3.05333	1.68667	0.85621	0.080188	0.161663	-	MSMEG_6823	short-chain dehydrogenase/reductase SDR	GO:0052588;GO:0004316;GO:0016491	-	COG1028-Dehydrogenases with different specificities (related to short-chain alcohol dehydrogenases)[IQR]
MSMEG_1716	66.52	36.75	0.856044	3.88541e-05	0.00021729	-	MSMEG_1716	IS3 family protein element, transposase orfA	GO:0004803;GO:0005886;GO:0006313;GO:0003677	-	-
MSMEG_0924	213.023	117.717	0.855693	9.40913e-13	1.66109e-11	-	MSMEG_0924	carbon-nitrogen hydrolase	GO:0005618;GO:0016810;GO:0006807	-	COG0388-Predicted amidohydrolase[R]
MSMEG_1691	0.663333	0.366667	0.855265	0.107324	0.202613	-	MSMEG_1691	transcriptional regulatory protein	GO:0006355;GO:0006351;GO:0003677	-	COG2909-ATP-dependent transcriptional regulator[K]
MSMEG_0968	201.953	111.67	0.85478	7.91347e-06	5.14848e-05	-	MSMEG_0968	cytochrome P450	GO:0004497;GO:0019825;GO:0020037;GO:0016021;GO:0016705;GO:0005789;GO:0006690;GO:0006693;GO:0070330;GO:0018685;GO:0005506	K17728-ko00590 Arachidonic acid metabolism	COG2124-Cytochrome P450[Q]
MSMEG_1496	51.4433	28.45	0.854555	2.82933e-07	2.3483e-06	-	mmsB	3-hydroxyisobutyrate dehydrogenase	GO:0008442;GO:0006574;GO:0004616;GO:0051287	K00020-ko00280 Valine, leucine and isoleucine degradation	COG2084-3-hydroxyisobutyrate dehydrogenase and related beta-hydroxyacid dehydrogenases[I]
MSMEG_6686	18.3333	10.14	0.854411	2.48967e-06	1.78122e-05	-	MSMEG_6686	glutaryl-CoA dehydrogenase	GO:0050660;GO:0004361;GO:0033539;GO:0052890;GO:0005739;GO:0006568;GO:0055088;GO:0005759;GO:0000062;GO:0003995;GO:0009055	K00252-ko00380 Tryptophan metabolism;ko00362 Benzoate degradation;ko00310 Lysine degradation;ko00071 Fatty acid degradation	COG1960-Acyl-CoA dehydrogenases[I]
MSMEG_4638	1.53	0.846667	0.853666	0.115316	0.214784	-	MSMEG_4638	vanillate O-demethylase	GO:0018620;GO:0051537;GO:0009055;GO:0046872;GO:0071949;GO:0016491	K03863-ko00627 Aminobenzoate degradation	COG1018-Flavodoxin reductases (ferredoxin-NADPH reductases) family 1[C]
MSMEG_4122	2.39667	1.32667	0.853223	0.0522674	0.114876	-	MSMEG_4122	major facilitator family protein transporter	GO:0015293;GO:0005215;GO:0016021;GO:0005886;GO:0015530;GO:0015733;GO:0055085	-	-
MSMEG_2277	44.6133	24.6967	0.853159	2.75551e-08	2.67445e-07	-	ligB	ATP-dependent DNA ligase	GO:0006310;GO:0071897;GO:0051103;GO:0005524;GO:0006260;GO:0003910;GO:0051301;GO:0003677;GO:0046872;GO:0007049	K10747-ko03420 Nucleotide excision repair;ko03410 Base excision repair;ko03030 DNA replication;ko03430 Mismatch repair	COG1793-ATP-dependent DNA ligase[L]
MSMEG_3121	301.79	167.083	0.852977	3.3148e-10	4.31006e-09	-	MSMEG_3121	DNA-binding protein	GO:0003700;GO:0003677	-	COG2345-Predicted transcriptional regulator[K]
MSMEG_2990	9.35	5.17667	0.852943	0.000464614	0.0020238	-	MSMEG_2990	Fe-S protein, radical SAM family protein	GO:0051539;GO:0016021;GO:0003824;GO:0005886;GO:0046872;GO:0051536	-	COG1533-DNA repair photolyase[L]
MSMEG_4374	1.26	0.7	0.847997	0.214457	0.347515	-	speB	agmatinase	GO:0008783;GO:0046872;GO:0047971;GO:0047817	K01480-ko00330 Arginine and proline metabolism	COG0010-Arginase/agmatinase/formimionoglutamate hydrolase, arginase family[E]
MSMEG_1604	141.593	78.6633	0.84799	5.94428e-09	6.47133e-08	-	MSMEG_1604	FAD dependent oxidoreductase	GO:0004769;GO:0016995;GO:0009405;GO:0006694;GO:0008203	K03333-ko00984 Steroid degradation	COG2303-Choline dehydrogenase and related flavoproteins[E]
MSMEG_5609	7.49	4.16333	0.847227	0.0011299	0.00445429	-	MSMEG_5609	carotenoid oxygenase	GO:0046872;GO:0016702	-	COG3670-Lignostilbene-alpha,beta-dioxygenase and related enzymes[Q]
MSMEG_4787	0.863333	0.48	0.846883	0.150337	0.265908	-	MSMEG_4787	virulence factor mce family protein	-	-	COG1463-ABC-type transport system involved in resistance to organic solvents, periplasmic component[Q]
MSMEG_1272	22.5267	12.5267	0.846631	1.93911e-05	0.000116311	-	MSMEG_1272	ribosylglycohydrolase	GO:0047407;GO:0016787;GO:0009399;GO:0051725	-	COG1397-ADP-ribosylglycohydrolase[O]
MSMEG_2661	186.423	103.74	0.84561	2.692e-11	3.96039e-10	-	MSMEG_2661	hypothetical protein	-	-	COG3187-Heat shock protein[O]
MSMEG_6640	2.59333	1.44333	0.845403	0.481786	0.627398	-	MSMEG_6640	hypothetical protein	-	-	-
MSMEG_6046	9.03	5.02667	0.845124	0.00214027	0.00781019	-	MSMEG_6046	ABC transporter ATP-binding protein	GO:0006810;GO:0016887;GO:0005524	K11607-ko02010 ABC transporters	COG1121-ABC-type Mn/Zn transport systems, ATPase component[P]
MSMEG_2166	0.646667	0.36	0.845025	0.344287	0.494464	-	MSMEG_2166	transketolase	GO:0004802;GO:0003824;GO:0008152	K00615-ko00030 Pentose phosphate pathway;ko00710 Carbon fixation in photosynthetic organisms;ko01230 Biosynthesis of amino acids;ko01200 Carbon metabolism;ko01051 Biosynthesis of ansamycins	COG3958-Transketolase, C-terminal subunit[G]
MSMEG_4854	5.59667	3.11667	0.844564	0.00195761	0.00722845	-	MSMEG_4854	peptidase, M24 family protein	GO:0005737;GO:0016787;GO:0046872;GO:0102009;GO:0008237	-	COG0024-Methionine aminopeptidase[J]
MSMEG_4981	2.14667	1.19667	0.843077	0.111892	0.209481	-	MSMEG_4981	phosphotransferase enzyme family protein	GO:0046872;GO:0016740;GO:0016301;GO:0046677;GO:0005524	-	COG3173-Predicted aminoglycoside phosphotransferase[R]
MSMEG_6048	2.09	1.16667	0.841111	0.0831652	0.166432	-	MSMEG_6048	cobalamin synthesis protein/P47K	GO:0005524	-	COG0523-Putative GTPases (G3E family)[R]
MSMEG_2491	15.32	8.55667	0.840296	8.44773e-05	0.000436555	-	MSMEG_2491	acetylornithine deacetylase	GO:0005737;GO:0008777;GO:0016813;GO:0050897;GO:0006526;GO:0008270;GO:0008237	K01438-ko01230 Biosynthesis of amino acids;ko00220 Arginine biosynthesis;ko01210 2-Oxocarboxylic acid metabolism	COG0624-Acetylornithine deacetylase/Succinyl-diaminopimelate desuccinylase and related deacylases[E]
MSMEG_3821	1.39	0.776667	0.839717	0.0674156	0.140825	-	MSMEG_3821	amino acid permease	GO:0015297;GO:0016021;GO:0015171;GO:0005887;GO:0015179	-	-
MSMEG_2501	17.3	9.68333	0.837196	0.000849224	0.00346479	-	MSMEG_2501	nitrate/sulfonate/bicarbonate ABC transporter inner membrane protein	GO:0042128;GO:0016021;GO:0006810;GO:0015112;GO:0005886	-	COG0600-ABC-type nitrate/sulfonate/bicarbonate transport system, permease component[P]
MSMEG_6704	11.13	6.23	0.83715	0.00279282	0.00987158	-	MSMEG_6704	shikimate 5-dehydrogenase	GO:0009423;GO:0050661;GO:0009073;GO:0019632;GO:0004764	K00014-ko01230 Biosynthesis of amino acids;ko00400 Phenylalanine, tyrosine and tryptophan biosynthesis	COG0169-Shikimate 5-dehydrogenase[E]
MSMEG_6169	2.47667	1.38667	0.836779	0.0606851	0.129635	-	MSMEG_6169	type II/IV secretion system protein	GO:0005737;GO:0006810;GO:0000746;GO:0005524	-	COG4962-Flp pilus assembly protein, ATPase CpaF[U]
MSMEG_1411	21.8067	12.2233	0.835131	6.22309e-06	4.11846e-05	-	MSMEG_1411	universal stress protein family protein	GO:0006950	-	-
MSMEG_0139	102.317	57.4267	0.833248	3.92504e-05	0.000218944	-	MSMEG_0139	mce-family protein mce1f	GO:0015914;GO:0016021;GO:0005886	K02067-ko02010 ABC transporters	COG1463-ABC-type transport system involved in resistance to organic solvents, periplasmic component[Q]
MSMEG_5332	4.97	2.79	0.832981	0.0545512	0.118895	-	MSMEG_5332	TetR family transcriptional regulator	GO:0006355;GO:0006351;GO:0003677	-	-
MSMEG_6055	3.90667	2.19333	0.832813	0.240421	0.379607	-	MSMEG_6055	hypothetical protein	-	-	-
MSMEG_4279	12.2667	6.89333	0.83147	0.000155946	0.000760744	-	MSMEG_4279	adenylate and guanylate cyclase catalytic domain-containing protein	GO:0035556;GO:0009190;GO:0016849;GO:0005622	-	COG2114-Adenylate cyclase, family 3 (some proteins contain HAMP domain)[T]
MSMEG_1381	3.97333	2.23333	0.831151	0.153985	0.270822	-	MSMEG_1381	MmpS5 protein	GO:0016021;GO:0005576;GO:0009405;GO:0005886	-	-
MSMEG_0966	15.0967	8.48667	0.83096	0.00435282	0.0143817	-	MSMEG_0966	hypothetical protein	GO:0016491	-	-
MSMEG_5529	1.04333	0.586667	0.830587	0.386225	0.537227	-	MSMEG_5529	hypothetical protein	GO:0042959;GO:0006790;GO:0042918;GO:0005886	-	COG4521-ABC-type taurine transport system, periplasmic component[P]
MSMEG_0992	15.4467	8.69	0.829867	7.26665e-05	0.000384027	-	MSMEG_0992	2-nitropropane dioxygenase	GO:0018580	-	COG2070-Dioxygenases related to 2-nitropropane dioxygenase[R]
MSMEG_3392	7.03	3.96	0.828024	0.00533573	0.0170264	-	MSMEG_3392	acyl-CoA dehydrogenase	GO:0050660;GO:1902190;GO:1902192;GO:0005739;GO:0003995;GO:0003853	-	COG1960-Acyl-CoA dehydrogenases[I]
MSMEG_2561	1.29	0.726667	0.828005	0.205161	0.336764	-	MSMEG_2561	gluconolactonase	GO:0004341	-	COG3386-Gluconolactonase[G]
MSMEG_4551	1.18333	0.666667	0.827819	0.115658	0.215297	-	MSMEG_4551	monoxygenase	GO:0004497;GO:0016705;GO:0018633	-	COG2141-Coenzyme F420-dependent N5,N10-methylene tetrahydromethanopterin reductase and related flavin-dependent oxidoreductases[C]
MSMEG_1232	0.366667	0.206667	0.827163	0.362742	0.512309	-	MSMEG_1232	ABC transporter substrate-binding protein	GO:0042959;GO:0006790;GO:0042918;GO:0005886	-	COG0715-ABC-type nitrate/sulfonate/bicarbonate transport systems, periplasmic components[P]
MSMEG_6045	7.12333	4.01667	0.826554	0.00643261	0.019961	-	MSMEG_6045	heavy metal ABC transporter inner membrane protein	GO:0006811;GO:0042626;GO:0016021;GO:0005524;GO:0005886	K09816-ko02010 ABC transporters	COG1108-ABC-type Mn2+/Zn2+ transport systems, permease components[P]
MSMEG_2893	0.39	0.22	0.825971	0.413812	0.564741	-	MSMEG_2893	oxidoreductase, NAD/FAD-binding	GO:0046872;GO:0016491;GO:0006694;GO:0051537;GO:0009055	-	COG1018-Flavodoxin reductases (ferredoxin-NADPH reductases) family 1[C]
MSMEG_0556	1.43	0.806667	0.825971	0.182918	0.30962	-	MSMEG_0556	ABC transporter	GO:0043190;GO:0016820;GO:0015430;GO:0001407;GO:0008643;GO:0016887;GO:0005524	K10112-ko02010 ABC transporters	COG3839-ABC-type sugar transport systems, ATPase components[G]
MSMEG_3444	2.60333	1.47	0.824544	0.0204054	0.0525613	-	MSMEG_3444	choline dehydrogenase	GO:0005743;GO:0019285;GO:0050660;GO:0008812	-	COG2303-Choline dehydrogenase and related flavoproteins[E]
MSMEG_3528	272.747	154.027	0.824381	6.14607e-12	9.76792e-11	-	MSMEG_3528	ErfK/YbiS/YcfS/YnhG family protein	GO:0018104;GO:0071555;GO:0016740;GO:0008360;GO:0016746;GO:0042597;GO:0071972;GO:0005576	-	-
MSMEG_1683	1326.6	749.367	0.823986	5.68716e-16	1.42879e-14	-	MSMEG_1683	cytosine/purines uracil thiamine allantoin permease	GO:0005215;GO:0016021;GO:0055085;GO:0005886	-	COG1457-Purine-cytosine permease and related proteins[F]
MSMEG_0868	0.873333	0.493333	0.82397	0.0342817	0.0806948	-	MSMEG_0868	hypothetical protein	-	-	-
MSMEG_0271	4.04667	2.28667	0.823488	0.0535063	0.117244	-	MSMEG_0271	hypothetical protein	-	-	-
MSMEG_0433	2.96667	1.67667	0.823247	0.021126	0.0541581	-	MSMEG_0433	nitrite extrusion protein	GO:0016021;GO:0042128;GO:0015112;GO:0015113;GO:0005887;GO:0005886;GO:0005452;GO:0055085	K02575-ko00910 Nitrogen metabolism	COG2223-Nitrate/nitrite transporter[P]
MSMEG_1237	23.78	13.44	0.823216	0.00985702	0.0286798	-	MSMEG_1237	hypothetical protein	-	-	-
MSMEG_0705	1.07333	0.606667	0.823122	0.18039	0.30617	-	MSMEG_0705	permease of the major facilitator superfamily protein	GO:0055085;GO:0016021;GO:0022857;GO:0042873;GO:0005886	-	COG2271-Sugar phosphate permease[G]
MSMEG_0608	57.43	32.4667	0.822845	0.00054382	0.00232628	-	MSMEG_0608	glyoxalase	GO:0005737;GO:0051213;GO:0000287;GO:0008198;GO:0016765;GO:0046677;GO:0019439	-	COG0346-Lactoylglutathione lyase and related lyases[E]
MSMEG_0697	1038.78	587.287	0.822749	0.000115703	0.000579136	-	MSMEG_0697	integral membrane protein	-	-	-
MSMEG_0256	21.2233	12.0033	0.822216	0.000341775	0.00154711	-	MSMEG_0256	hypothetical protein	GO:0005886	-	-
MSMEG_2537	17.6667	9.99333	0.821992	0.000185574	0.000895249	-	MSMEG_2537	transporter protein	GO:0005215;GO:0016021;GO:0055085;GO:0005886	-	-
MSMEG_3383	58.6467	33.2	0.820866	0.00909347	0.0268044	-	MSMEG_3383	hypothetical protein	GO:0016021	-	-
MSMEG_2837	181.337	102.68	0.820515	1.3156e-08	1.33647e-07	-	MSMEG_2837	nitrate reductase NarB	GO:0008940;GO:0051539;GO:0051536;GO:0030151;GO:0042128;GO:0005576;GO:0042597;GO:0009055	K00372-ko00910 Nitrogen metabolism	COG3383-Uncharacterized anaerobic dehydrogenase[R]
MSMEG_1070	2.06	1.16667	0.820252	0.183986	0.310622	-	MSMEG_1070	3-oxoacyl-ACP reductase	GO:0016491	K00059-ko01212 Fatty acid metabolism;ko00780 Biotin metabolism;ko00061 Fatty acid biosynthesis;ko01040 Biosynthesis of unsaturated fatty acids	COG1028-Dehydrogenases with different specificities (related to short-chain alcohol dehydrogenases)[IQR]
MSMEG_3269	1170.15	663.45	0.818638	0.00182034	0.0067868	-	MSMEG_3269	sugar ABC transporter ATP-binding protein	GO:0043190;GO:0016820;GO:0015430;GO:0001407;GO:0008643;GO:0016887;GO:0005524	-	COG3839-ABC-type sugar transport systems, ATPase components[G]
MSMEG_0137	99.72	56.5567	0.818186	8.8041e-07	6.75774e-06	-	MSMEG_0137	virulence factor mce family protein	GO:0016021	K02067-ko02010 ABC transporters	COG1463-ABC-type transport system involved in resistance to organic solvents, periplasmic component[Q]
MSMEG_4575	10.0633	5.71	0.817546	0.000396161	0.00175201	-	MSMEG_4575	hypothetical protein	-	-	-
MSMEG_5307	23.4967	13.34	0.816697	4.60176e-05	0.000252807	-	MSMEG_5307	TetR family transcriptional regulator	GO:0006355;GO:0006351;GO:0003677	-	-
MSMEG_0156	17.8933	10.16	0.816522	5.14822e-05	0.000278379	-	MSMEG_0156	LysR family transcriptional regulator	GO:0006974;GO:0003700;GO:0005829;GO:0001131;GO:0051409;GO:2000142;GO:0006351;GO:0003677;GO:0000986;GO:0006979	-	COG0583-Transcriptional regulator[K]
MSMEG_1357	9.77333	5.55	0.816363	0.0119317	0.0335128	-	MSMEG_1357	hypothetical protein	-	-	-
MSMEG_4010	0.563333	0.32	0.815917	0.558267	0.694326	-	MSMEG_4010	glyoxalase	-	-	-
MSMEG_2177	14.3467	8.15	0.815844	0.00381113	0.0128852	-	MSMEG_2177	fmnh2-utilizing oxygenase	GO:0004497;GO:0016705	-	-
MSMEG_5507	1.63	0.926667	0.81475	0.0728231	0.149679	-	MSMEG_5507	hypothetical protein	-	-	-
MSMEG_4395	4.79	2.72333	0.814652	0.273149	0.417167	-	MSMEG_4395	excalibur domain-containing protein	-	-	-
MSMEG_2562	1.82333	1.03667	0.814626	0.180354	0.30617	-	MSMEG_2562	hypothetical protein	-	-	-
MSMEG_3855	88.1067	50.0967	0.814537	3.44616e-08	3.27661e-07	-	MSMEG_3855	hypothetical protein	-	-	-
MSMEG_6305	507.84	288.83	0.814153	3.50159e-06	2.43323e-05	-	MSMEG_6305	hypothetical protein	-	-	-
MSMEG_2263	491.307	279.56	0.813466	0.00397087	0.0133631	-	hybC	hydrogenase-2, large subunit	GO:0047067;GO:0016151;GO:0033748;GO:0042597;GO:0008901	K06281-ko00633 Nitrotoluene degradation	COG0374-Ni,Fe-hydrogenase I large subunit[C]
MSMEG_3849	0.82	0.466667	0.813231	0.576579	0.710162	-	MSMEG_3849	hypothetical protein	-	-	-
MSMEG_5605	362.187	206.21	0.812619	5.95024e-05	0.000318582	-	MSMEG_5605	cytochrome bd ubiquinol oxidase subunit I	GO:0016021;GO:0016020;GO:0019646;GO:0070069;GO:0030435;GO:0005886;GO:0046872;GO:0016682;GO:0009055	K00425-ko02020 Two-component system;ko00190 Oxidative phosphorylation	COG1271-Cytochrome bd-type quinol oxidase, subunit 1[C]
MSMEG_6243	5.00333	2.85	0.811928	0.0696439	0.144371	-	MSMEG_6243	response regulator receiver domain-containing protein	-	-	COG3558-Uncharacterized protein conserved in bacteria[S]
MSMEG_6783	177.073	100.91	0.811278	2.58723e-13	4.89849e-12	-	MSMEG_6783	integral membrane protein	-	-	-
MSMEG_3971	3.77667	2.15333	0.810542	0.0394404	0.0909372	-	MSMEG_3971	hypothetical protein	-	-	-
MSMEG_3867	4.57667	2.61333	0.808406	0.0018026	0.00672835	-	MSMEG_3867	ATPase AAA	GO:0016887;GO:0005524	-	COG0714-MoxR-like ATPases[R]
MSMEG_0577	6.12667	3.5	0.807747	0.0086037	0.0255179	-	MSMEG_0577	major facilitator superfamily protein	GO:0016021;GO:0055085	-	-
MSMEG_1116	3.33667	1.90667	0.807355	0.0154345	0.0416427	-	MSMEG_1116	gamma-glutamylisopropylamide synthetase	GO:0004356;GO:0006542;GO:0016881;GO:0006807;GO:0034024;GO:0019624;GO:0005524	K01915-ko00250 Alanine, aspartate and glutamate metabolism;ko04727 GABAergic synapse;ko01230 Biosynthesis of amino acids;ko00220 Arginine biosynthesis;ko04724 Glutamatergic synapse;ko00630 Glyoxylate and dicarboxylate metabolism;ko02020 Two-component system;ko00910 Nitrogen metabolism	COG0174-Glutamine synthetase[E]
MSMEG_2871	0.513333	0.293333	0.807355	0.716626	1	-	MSMEG_2871	hypothetical protein	-	-	-
MSMEG_6717	19.1133	10.9433	0.804527	1.65606e-05	0.000101003	-	MSMEG_6717	oxidoreductase, Gfo/Idh/MocA family protein	GO:0016491	-	COG0673-Predicted dehydrogenases and related proteins[R]
MSMEG_5267	228.49	131.007	0.802491	9.07454e-12	1.42831e-10	-	MSMEG_5267	glutaryl-CoA dehydrogenase	GO:0050660;GO:0004361;GO:0033539;GO:0052890;GO:0005739;GO:0006568;GO:0055088;GO:0005759;GO:0000062;GO:0004085;GO:0003995;GO:0009055	K00252-ko00380 Tryptophan metabolism;ko00362 Benzoate degradation;ko00310 Lysine degradation;ko00071 Fatty acid degradation	COG1960-Acyl-CoA dehydrogenases[I]
MSMEG_0981	7.65	4.38667	0.802335	0.0645449	0.135871	-	MSMEG_0981	two-component system regulator	GO:0000160;GO:0005622	-	COG4753-Response regulator containing CheY-like receiver domain and AraC-type DNA-binding domain[T]
MSMEG_2891	3.24667	1.86333	0.801073	0.0628497	0.133161	-	MSMEG_2891	biphenyl-2,3-diol 1,2-dioxygenase	GO:0070723;GO:0016702;GO:0016042;GO:0008198;GO:0019439;GO:0018583;GO:0005506;GO:0047071;GO:0042178;GO:0008203	-	-
MSMEG_3899	5.92333	3.4	0.800875	0.0946539	0.183957	-	ectC	L-ectoine synthase	GO:0019491;GO:0033990	-	-
MSMEG_4076	2.35	1.35	0.799701	0.0727428	0.149561	-	MSMEG_4076	butyryl-CoA dehydrogenase	GO:0003995;GO:0005737;GO:0050660;GO:0016628;GO:0071949	-	COG1960-Acyl-CoA dehydrogenases[I]
MSMEG_5364	2.43	1.39667	0.798969	0.082126	0.164807	-	MSMEG_5364	amidohydrolase	GO:0016787;GO:0050150;GO:0043640	K14333-ko00627 Aminobenzoate degradation;ko00362 Benzoate degradation	COG2159-Predicted metal-dependent hydrolase of the TIM-barrel fold[R]
MSMEG_6832	1.27	0.73	0.79886	0.276328	0.420739	-	MSMEG_6832	hypothetical protein	GO:0046872	-	-
MSMEG_2274	832.947	479.043	0.798068	0.000871462	0.00354225	-	hypC	hydrogenase assembly chaperone HypC/HupF	-	-	COG0298-Hydrogenase maturation factor[O]
MSMEG_1751	29.51	16.9833	0.797084	4.83213e-06	3.26744e-05	-	MSMEG_1751	norsolorinic acid reductase	GO:0047681;GO:0016491	-	COG0667-Predicted oxidoreductases (related to aryl-alcohol dehydrogenases)[C]
MSMEG_0613	5.65333	3.26333	0.792755	0.0163706	0.0437175	-	MSMEG_0613	hypothetical protein	GO:0016021;GO:0005886	-	COG3662-Uncharacterized protein conserved in bacteria[S]
MSMEG_3325	1276.29	737.3	0.791636	6.61358e-05	0.000351505	-	MSMEG_3325	hypothetical protein	-	-	-
MSMEG_4388	1.13667	0.656667	0.791576	0.124588	0.228985	-	MSMEG_4388	ABC transporter ATP-binding protein	GO:0042884;GO:0043190;GO:0042626;GO:0015833;GO:0016887;GO:0005886;GO:0005524	K02031-ko02024 Quorum sensing	COG1123-ATPase components of various ABC-type transport systems, contain duplicated ATPase[R]
MSMEG_1235	0.75	0.433333	0.791413	0.215001	0.348224	-	MSMEG_1235	sulfate permease	GO:0015116;GO:0016021;GO:0008271;GO:0005887	K13962-ko04971 Gastric acid secretion	COG0659-Sulfate permease and related transporters (MFS superfamily)[P]
MSMEG_5863	5.07	2.93	0.791085	0.00510774	0.0163869	-	MSMEG_5863	cytochrome P450	GO:0005737;GO:0016126;GO:0005506;GO:0020037;GO:0008398	K05917-ko00100 Steroid biosynthesis	COG2124-Cytochrome P450[Q]
MSMEG_0513	3.13667	1.82	0.785294	0.0630805	0.13339	-	MSMEG_0513	integral membrane protein	GO:0016021	-	-
MSMEG_3972	9.83667	5.71333	0.783837	0.00361067	0.012271	-	MSMEG_3972	LysR family transcriptional regulator	GO:0003700;GO:0006351;GO:0003677	-	COG0583-Transcriptional regulator[K]
MSMEG_0555	0.556667	0.323333	0.783791	0.483648	0.629195	-	MSMEG_0555	ABC transporter permease	GO:0016021;GO:0006810;GO:0005886	-	COG0395-ABC-type sugar transport system, permease component[G]
MSMEG_4881	2.05333	1.19333	0.782971	0.043129	0.0983997	-	MSMEG_4881	methylmalonyl-CoA mutase, N-terminus of large subunit	GO:0031419;GO:0004494;GO:0050667;GO:0072341;GO:0009235;GO:0005739;GO:0009791;GO:0008152;GO:0005759;GO:0046872;GO:0019626	K01848-ko00720 Carbon fixation pathways in prokaryotes;ko00280 Valine, leucine and isoleucine degradation;ko00640 Propanoate metabolism;ko01200 Carbon metabolism;ko00630 Glyoxylate and dicarboxylate metabolism	COG1884-Methylmalonyl-CoA mutase, N-terminal domain/subunit[I]
MSMEG_2836	11.5933	6.74	0.782475	0.362254	0.511952	-	MSMEG_2836	tRNA-Val	-	-	-
MSMEG_6326	16.2767	9.46667	0.781877	0.1531	0.269774	-	MSMEG_6326	tRNA-Ser	-	-	-
MSMEG_5248	288.767	168.047	0.781042	9.85336e-10	1.20079e-08	-	MSMEG_5248	acyl-[ACP] desaturase	GO:0006633;GO:0006631;GO:0040007;GO:0005618;GO:0005829;GO:0005886;GO:0046872;GO:0045300	K03922-ko01212 Fatty acid metabolism;ko00061 Fatty acid biosynthesis;ko01040 Biosynthesis of unsaturated fatty acids	-
MSMEG_1151	121.64	70.8367	0.780049	2.30325e-08	2.25286e-07	-	MSMEG_1151	DNA-binding protein	GO:0043565;GO:0003700;GO:0045892;GO:0006351;GO:0003677;GO:0045893	-	-
MSMEG_3762	8.28	4.82667	0.778604	0.0116191	0.032837	-	MSMEG_3762	ABC transporter ATP-binding protein	GO:0006810;GO:0022627;GO:0060187;GO:0042623;GO:0016021;GO:0016020;GO:0016887;GO:0005886;GO:0045727;GO:0043024;GO:0005524	-	COG1131-ABC-type multidrug transport system, ATPase component[V]
MSMEG_6429	0.903333	0.526667	0.778368	0.726762	1	-	MSMEG_6429	hypothetical protein	-	-	-
MSMEG_0259	7.76333	4.52667	0.778227	0.00664521	0.0205165	-	MSMEG_0259	enoyl-CoA hydratase/isomerase	GO:0006631;GO:0043956;GO:0016853;GO:0008152	-	COG1024-Enoyl-CoA hydratase/carnithine racemase[I]
MSMEG_0300	7.04667	4.11	0.777803	0.00550454	0.0174797	-	MSMEG_0300	amidohydrolase	GO:0016787	-	-
MSMEG_6533	4.21667	2.46	0.777445	0.0232731	0.0585817	-	MSMEG_6533	hypothetical protein	-	-	-
MSMEG_2982	9.26667	5.40667	0.777311	0.00632625	0.0196777	-	MSMEG_2982	periplasmic binding protein	GO:0033218;GO:0006865;GO:0051346;GO:0016301;GO:0034251	K11959-ko02010 ABC transporters	COG0683-ABC-type branched-chain amino acid transport systems, periplasmic component[E]
MSMEG_5358	33.1733	19.3633	0.776697	1.1985e-07	1.04801e-06	-	MSMEG_5358	acetamidase/formamidase	GO:0016811;GO:0004040	-	COG2421-Predicted acetamidase/formamidase[C]
MSMEG_2567	1.85	1.08	0.776494	0.0681205	0.142025	-	MSMEG_2567	monooxygenase	GO:0050661;GO:0050660;GO:0016709;GO:0016021;GO:0004499;GO:0018667;GO:0055114	-	COG2072-Predicted flavoprotein involved in K+ transport[P]
MSMEG_0133	28.3833	16.5833	0.77531	2.03158e-05	0.000120969	-	MSMEG_0133	ABC transporter	GO:0005548;GO:0043190;GO:0006810;GO:0015914;GO:0005543;GO:0005886	K02066-ko02010 ABC transporters	COG0767-ABC-type transport system involved in resistance to organic solvents, permease component[Q]
MSMEG_2702	22.7567	13.2967	0.775225	2.90806e-05	0.000167656	-	hypD	hydrogenase expression/formation protein HypD	GO:0046872	-	COG0409-Hydrogenase maturation factor[O]
MSMEG_5169	889.93	520.24	0.774515	6.25515e-09	6.77589e-08	-	MSMEG_5169	hypothetical protein	-	-	-
MSMEG_5874	6.61667	3.87	0.773771	0.46546	0.612611	-	MSMEG_5874	tRNA-Thr	-	-	-
MSMEG_2463	16.63	9.72667	0.773771	0.000276923	0.00127835	-	MSMEG_2463	nicotine dehydrogenase chain A	GO:0050660;GO:0016614;GO:0019608;GO:0018492	-	COG1319-Aerobic-type carbon monoxide dehydrogenase, middle subunit CoxM/CutM homologs[C]
MSMEG_2548	0.626667	0.366667	0.773229	0.498936	0.643572	-	MSMEG_2548	3-oxoacyl-ACP reductase	GO:0004316;GO:0016491	-	COG1028-Dehydrogenases with different specificities (related to short-chain alcohol dehydrogenases)[IQR]
MSMEG_2009	68.09	39.8833	0.771657	3.0493e-08	2.92482e-07	-	MSMEG_2009	GntR family transcriptional regulator	GO:0003700;GO:0006351;GO:0003677	-	COG1802-Transcriptional regulators[K]
MSMEG_4609	4.13	2.42	0.771135	0.0320077	0.0762791	-	MSMEG_4609	LysR family transcriptional regulator	GO:0003700;GO:0005829;GO:0006355;GO:0006351;GO:0003677;GO:0000986	-	COG0583-Transcriptional regulator[K]
MSMEG_4331	4.47667	2.62333	0.771024	0.0408854	0.0939042	-	MSMEG_4331	transcriptional regulator	GO:0003700;GO:0006355;GO:0006351;GO:0003677	-	COG0583-Transcriptional regulator[K]
MSMEG_3869	7.28	4.26667	0.770829	0.00567293	0.0179794	-	MSMEG_3869	hypothetical protein	GO:0016021	-	-
MSMEG_4371	2.67667	1.57	0.769673	0.0871309	0.172728	-	MSMEG_4371	vanillate O-demethylase	GO:0046274;GO:0006810;GO:0046872;GO:0018620;GO:0051537;GO:0008168;GO:0009055;GO:0016491	-	COG1018-Flavodoxin reductases (ferredoxin-NADPH reductases) family 1[C]
MSMEG_5584	6.07333	3.56333	0.769261	0.0295088	0.0712839	-	MSMEG_5584	short chain dehydrogenase	GO:0052556;GO:0016491;GO:0005886	-	COG1028-Dehydrogenases with different specificities (related to short-chain alcohol dehydrogenases)[IQR]
MSMEG_6260	2.16333	1.27	0.768427	0.0701647	0.145037	-	glnT	glutamine synthetase	GO:0004356;GO:0047942;GO:0047943;GO:0005524;GO:0006542	K01915-ko00250 Alanine, aspartate and glutamate metabolism;ko04727 GABAergic synapse;ko01230 Biosynthesis of amino acids;ko00220 Arginine biosynthesis;ko04724 Glutamatergic synapse;ko00630 Glyoxylate and dicarboxylate metabolism;ko02020 Two-component system;ko00910 Nitrogen metabolism	COG0174-Glutamine synthetase[E]
MSMEG_6755	40.2667	23.6467	0.767949	0.000655805	0.00274246	-	MSMEG_6755	isoflavone reductase	GO:0005737;GO:0046686;GO:0016491;GO:0006979;GO:0005886	-	-
MSMEG_0204	0.8	0.47	0.767339	0.137297	0.24776	-	MSMEG_0204	hypothetical protein	-	-	-
MSMEG_4831	12.9567	7.61667	0.766463	0.0140599	0.0385556	-	MSMEG_4831	TetR family transcriptional regulator	GO:0006355;GO:0006351;GO:0003677	-	-
MSMEG_4897	37.24	21.9	0.765922	0.0522078	0.114843	-	MSMEG_4897	tRNA-Leu	-	-	-
MSMEG_0514	5.56	3.27667	0.762856	0.0158638	0.0426079	-	MSMEG_0514	alpha-galactosidase	GO:0052692;GO:0046872;GO:0005975;GO:0016616	K07406-ko00603 Glycosphingolipid biosynthesis - globo series;ko00561 Glycerolipid metabolism;ko00600 Sphingolipid metabolism;ko00052 Galactose metabolism	COG1486-Alpha-galactosidases/6-phospho-beta-glucosidases, family 4 of glycosyl hydrolases[G]
MSMEG_0731	91.1133	53.7433	0.761576	9.16594e-09	9.5642e-08	-	MSMEG_0731	hypothetical protein	GO:0016887;GO:0005524;GO:0050355	-	COG2954-Uncharacterized protein conserved in bacteria[S]
MSMEG_1587	1.26	0.743333	0.761343	0.222518	0.358266	-	MSMEG_1587	alpha/beta hydrolase	GO:0005737;GO:0016787;GO:0016021	-	-
MSMEG_1293	8.96	5.28667	0.76114	0.000460813	0.0020134	-	MSMEG_1293	xanthine/uracil permeases family protein	GO:0005215;GO:0016021;GO:0055085;GO:0005886	-	COG2233-Xanthine/uracil permeases[F]
MSMEG_5186	25.38	14.9933	0.759371	0.0042205	0.0140798	-	MSMEG_5186	HicB family protein	GO:0006355	-	-
MSMEG_1279	50.8433	30.0833	0.757094	1.1975e-08	1.22795e-07	-	MSMEG_1279	hypothetical protein	-	-	-
MSMEG_5977	8.47333	5.01667	0.756201	0.0206071	0.0529734	-	rfbC	dTDP-4-dehydrorhamnose 3,5-epimerase	GO:0045226;GO:0009243;GO:0005829;GO:0006974;GO:0046677;GO:0008830;GO:0019305;GO:0009103	K01790-ko00523 Polyketide sugar unit biosynthesis;ko00521 Streptomycin biosynthesis	COG1898-dTDP-4-dehydrorhamnose 3,5-epimerase and related enzymes[M]
MSMEG_4271	25.7	15.2233	0.755484	8.15313e-05	0.000422669	-	MSMEG_4271	hypothetical protein	GO:0016021	-	-
MSMEG_4803	1.45667	0.863333	0.754681	0.104217	0.197949	-	MSMEG_4803	cytochrome P450	GO:0004497;GO:0020037;GO:0016709;GO:0046232;GO:0016705;GO:0005506;GO:0055114	-	COG2124-Cytochrome P450[Q]
MSMEG_0583	36.4633	21.63	0.753413	0.00243116	0.0087447	-	MSMEG_0583	hypothetical protein	GO:0016021	-	-
MSMEG_6732	9.49667	5.63667	0.752579	0.0151437	0.0409771	-	MSMEG_6732	integral membrane protein	GO:0016021	-	-
MSMEG_3615	158.59	94.2233	0.751146	1.02144e-07	9.01626e-07	-	MSMEG_3615	zinc-binding alcohol dehydrogenase	GO:0008270;GO:0004022;GO:0016491	K13953-ko00626 Naphthalene degradation;ko00071 Fatty acid degradation;ko00982 Drug metabolism - cytochrome P450;ko00980 Metabolism of xenobiotics by cytochrome P450;ko00010 Glycolysis / Gluconeogenesis;ko00830 Retinol metabolism;ko00625 Chloroalkane and chloroalkene degradation;ko01220 Degradation of aromatic compounds;ko00350 Tyrosine metabolism	COG1064-Zn-dependent alcohol dehydrogenases[R]
MSMEG_6268	7.05	4.19333	0.749526	0.103781	0.197292	-	MSMEG_6268	ScnB protein	-	-	-
MSMEG_1500	4.00333	2.38333	0.748221	0.0812452	0.163492	-	MSMEG_1500	TetR family transcriptional regulator	GO:0006355;GO:0006351;GO:0003677	-	COG1309-Transcriptional regulator[K]
MSMEG_2275	619.123	368.727	0.747675	0.000361172	0.00161588	-	hypD	hydrogenase expression/formation protein HypD	GO:0051539;GO:0051604;GO:0006464;GO:0070025;GO:0005506;GO:0046872	-	COG0409-Hydrogenase maturation factor[O]
MSMEG_6703	11.3233	6.74667	0.747052	0.00399638	0.013442	-	MSMEG_6703	N5,N10- methylenetetrahydromethanopterin reductase-related protein	GO:0016021;GO:0016705;GO:0008726	-	COG2141-Coenzyme F420-dependent N5,N10-methylene tetrahydromethanopterin reductase and related flavin-dependent oxidoreductases[C]
MSMEG_6016	5.61667	3.34667	0.746989	0.0165682	0.044191	-	MSMEG_6016	acyl-CoA dehydrogenase	GO:0050660;GO:0033539;GO:0052890;GO:0000062;GO:0055088;GO:0004085;GO:0003995;GO:0009055	-	COG1960-Acyl-CoA dehydrogenases[I]
MSMEG_5661	42.24	25.1767	0.746523	7.81371e-07	6.04729e-06	-	MSMEG_5661	ABC transporter ATP-binding protein	GO:0043190;GO:0016021;GO:0034040;GO:0005524;GO:0042626	K11085-ko02010 ABC transporters	COG1132-ABC-type multidrug transport system, ATPase and permease components[V]
MSMEG_1533	0.883333	0.526667	0.746068	0.22264	0.358375	-	MSMEG_1533	subtilase	GO:0046872;GO:0004252;GO:0005576;GO:0030435	-	COG1404-Subtilisin-like serine proteases[O]
MSMEG_4162	27.99	16.69	0.745928	0.000477749	0.00207306	-	MSMEG_4162	hypothetical protein	GO:0003824	-	-
MSMEG_5759	1.39667	0.833333	0.745022	0.183493	0.31016	-	MSMEG_5759	PE family protein	GO:0016021;GO:0016746;GO:0006629;GO:0005886	-	-
MSMEG_4070	1.76333	1.05333	0.743343	0.32211	0.472071	-	MSMEG_4070	TetR family transcriptional regulator	GO:0006355;GO:0006351;GO:0003677	-	-
MSMEG_6684	2.93333	1.75333	0.742441	0.0620666	0.131837	-	MSMEG_6684	agarase	GO:0033916;GO:0005975	-	-
MSMEG_4387	1.87333	1.12	0.742109	0.158825	0.27754	-	MSMEG_4387	ABC transporter permease	GO:0015031;GO:0015833;GO:0006810;GO:0016021;GO:0005886	-	COG1173-ABC-type dipeptide/oligopeptide/nickel transport systems, permease components[EP]
MSMEG_2122	60.2033	36.01	0.741446	3.08214e-06	2.16246e-05	-	MSMEG_2122	dihydroxyacetone kinase subunit DhaL	GO:0004371;GO:0019563;GO:0005829;GO:0000287;GO:0006071;GO:0043531;GO:0005524	K05879-ko00561 Glycerolipid metabolism	COG2376-Dihydroxyacetone kinase[G]
MSMEG_1490	5.05333	3.02333	0.741095	0.0350732	0.0823798	-	MSMEG_1490	3-oxoacyl-ACP synthase	GO:0005737;GO:0006633;GO:0033818;GO:0004315	K00648-ko01212 Fatty acid metabolism;ko00061 Fatty acid biosynthesis	COG0332-3-oxoacyl-[acyl-carrier-protein] synthase III[I]
MSMEG_4763	1.57667	0.943333	0.741038	0.19016	0.318249	-	MSMEG_4763	ABC transporter permease	GO:0016021;GO:0006810;GO:0005886	K02054-ko02024 Quorum sensing	COG1176-ABC-type spermidine/putrescine transport system, permease component I[E]
MSMEG_2741	1.67667	1.00333	0.740795	0.590239	0.721722	-	MSMEG_2741	hypothetical protein	-	-	-
MSMEG_2276	656.11	393.007	0.739384	0.00098867	0.00395953	-	hypE	hydrogenase expression/formation protein HypE	-	-	COG0309-Hydrogenase maturation factor[O]
MSMEG_1905	6.61333	3.96333	0.738663	0.0238377	0.0597956	-	MSMEG_1905	acyl-CoA dehydrogenase	GO:0050660;GO:0033539;GO:0016627;GO:0051260;GO:0006552;GO:0000062;GO:0006551;GO:0055088;GO:0005759;GO:0031966;GO:0008470;GO:0052890;GO:0009055	-	COG1960-Acyl-CoA dehydrogenases[I]
MSMEG_0448	40.49	24.2767	0.737995	0.00011056	0.000556806	-	MSMEG_0448	MarR family transcriptional regulator	GO:0005737;GO:0044212;GO:0003700;GO:0006355;GO:0006351;GO:0003677	-	COG1846-Transcriptional regulators[K]
MSMEG_1765	6.85667	4.11333	0.737199	0.0522586	0.114876	-	MSMEG_1765	restriction endonuclease	GO:0004519;GO:0009307;GO:0003677	-	COG1787-Predicted endonuclease distantly related to archaeal Holliday junction resolvase and Mrr-like restriction enzymes[V]
MSMEG_6161	0.2	0.12	0.736966	0.615834	0.741498	-	MSMEG_6161	IS1096, tnpA protein	GO:0005618;GO:0006310;GO:0005886;GO:0032196;GO:0003677	-	COG3464-Transposase and inactivated derivatives[L]
MSMEG_5774	77.7567	46.7333	0.734514	3.31711e-09	3.7422e-08	-	MSMEG_5774	tRNA-dihydrouridine synthase	GO:0017150;GO:0005829;GO:0000049;GO:0050660;GO:0019217	-	COG0042-tRNA-dihydrouridine synthase[J]
MSMEG_1507	0.443333	0.266667	0.733354	0.439561	0.587592	-	MSMEG_1507	D-aminopeptidase	GO:0004177;GO:0042597	-	COG3191-L-aminopeptidase/D-esterase[EQ]
MSMEG_2499	13.85	8.33333	0.73292	0.0134738	0.0371938	-	MSMEG_2499	ABC transporter	GO:0016021;GO:0006810;GO:0009229;GO:0005886	-	COG0600-ABC-type nitrate/sulfonate/bicarbonate transport system, permease component[P]
MSMEG_5474	46.34	27.8867	0.732683	0.000221232	0.00104868	-	MSMEG_5474	universal stress protein family protein	GO:0006950	-	-
MSMEG_1081	1.32333	0.796667	0.732128	0.273215	0.417167	-	MSMEG_1081	hypothetical protein	GO:0051537;GO:0016491	-	-
MSMEG_5926	4.62	2.78333	0.731079	0.0107249	0.0307259	-	MSMEG_5926	hypothetical protein	-	-	COG5337-Spore coat assembly protein[M]
MSMEG_3131	1.07333	0.646667	0.731004	0.152056	0.268224	-	MSMEG_3131	AMP-binding protein	GO:0006631;GO:0005618;GO:0016021;GO:0003824;GO:0008152;GO:0005886;GO:0016874	-	COG1022-Long-chain acyl-CoA synthetases (AMP-forming)[I]
MSMEG_3560	385.45	232.28	0.730679	9.67337e-09	1.00296e-07	-	MSMEG_3560	hypothetical protein	GO:0051213	-	-
MSMEG_6009	20.0433	12.0867	0.729706	0.00283996	0.0100023	-	MSMEG_6009	TetR family transcriptional regulator	GO:0006355;GO:0042803;GO:0006351;GO:0003677	-	COG1309-Transcriptional regulator[K]
MSMEG_0696	849.79	512.513	0.729517	0.00284461	0.0100023	-	MSMEG_0696	hypothetical protein	GO:0016021	-	-
MSMEG_6162	0.193333	0.116667	0.728698	0.703895	1	-	MSMEG_6162	IS1096, tnpR protein	-	-	-
MSMEG_1286	37.93	22.9167	0.726942	1.19165e-06	8.89582e-06	-	MSMEG_1286	sulfatase	GO:0047753;GO:0046872;GO:0008484;GO:0008152	-	COG3119-Arylsulfatase A and related enzymes[P]
MSMEG_3862	208.41	125.927	0.726841	7.06872e-07	5.52307e-06	-	fxsA	FxsA protein	GO:0016021;GO:0005886	-	COG3030-Protein affecting phage T7 exclusion by the F plasmid[R]
MSMEG_5299	5.51667	3.33333	0.726831	0.188882	0.316759	-	MSMEG_5299	hypothetical protein	-	-	-
MSMEG_4622	24.9267	15.0633	0.726649	0.000802191	0.00329554	-	MSMEG_4622	TetR family transcriptional regulator	GO:0046677;GO:0003700;GO:0005829;GO:0006355;GO:0000976;GO:0006351;GO:0003677;GO:0045892	-	-
MSMEG_1966	42.7867	25.86	0.726439	0.000751323	0.00310783	-	MSMEG_1966	hypothetical protein	-	-	-
MSMEG_0265	288.193	174.25	0.725878	0.00254104	0.00908327	-	MSMEG_0265	uracil DNA glycosylase superfamily protein	GO:0003887;GO:0008408;GO:0039693;GO:0003677	-	COG1573-Uracil-DNA glycosylase[L]
MSMEG_2992	0.43	0.26	0.725825	0.418436	0.569422	-	MSMEG_2992	acyl-CoA dehydrogenase	GO:0003995;GO:0005759;GO:0006631;GO:0050660;GO:0004085	-	COG1960-Acyl-CoA dehydrogenases[I]
MSMEG_2968	3.93667	2.38333	0.723994	0.0801348	0.161663	-	MSMEG_2968	hypothetical protein	GO:0016740	-	COG3665-Uncharacterized conserved protein[S]
MSMEG_0853	11.59	7.02	0.723338	0.076686	0.156291	-	MSMEG_0853	hypothetical protein	-	-	COG0490-Putative regulatory, ligand-binding protein related to C-terminal domains of K+ channels[P]
MSMEG_3404	89.8967	54.4567	0.723159	2.70341e-09	3.09258e-08	-	MSMEG_3404	HNH endonuclease domain-containing protein	GO:0004519;GO:0003676	-	-
MSMEG_6052	1.28667	0.78	0.722092	0.31196	0.460056	-	MSMEG_6052	ABC transporter ATP-binding protein	GO:0016887;GO:0006810;GO:0015410;GO:0005524;GO:0005886	K11710-ko02010 ABC transporters	COG1121-ABC-type Mn/Zn transport systems, ATPase component[P]
MSMEG_4324	43.0233	26.0933	0.721438	3.41459e-06	2.37783e-05	-	MSMEG_4324	hypothetical protein	GO:0003677	-	COG2508-Regulator of polyketide synthase expression[TQ]
MSMEG_6719	21.4533	13.0167	0.720842	0.000997659	0.00398446	-	MSMEG_6719	epoxide hydrolase	GO:0004301;GO:0005737;GO:0019439;GO:0033961;GO:0005886	-	COG0596-Predicted hydrolases or acyltransferases (alpha/beta hydrolase superfamily)[R]
MSMEG_2223	0.483333	0.293333	0.720477	0.513722	0.656014	-	MSMEG_2223	enoyl-CoA hydratase/isomerase	GO:0016829;GO:0008152;GO:0005739;GO:0016853	-	COG1024-Enoyl-CoA hydratase/carnithine racemase[I]
MSMEG_6291	19.8367	12.04	0.720334	0.000994146	0.003977	-	MSMEG_6291	D-amino-acid dehydrogenase	GO:0043799;GO:0008718;GO:0016021;GO:0019478	K00285-ko00360 Phenylalanine metabolism	COG0665-Glycine/D-amino acid oxidases (deaminating)[E]
MSMEG_4961	68.3467	41.5233	0.718949	0.000361036	0.00161588	-	MSMEG_4961	hypothetical protein	GO:0016021	-	-
MSMEG_2619	105.573	64.17	0.718275	0.000250948	0.00117169	-	MSMEG_2619	efflux protein	GO:0016021;GO:0040007;GO:0055085;GO:0005886	-	-
MSMEG_1953	48.4367	29.45	0.717832	0.000355345	0.00159636	-	MSMEG_1953	transcription factor WhiB	GO:0005737;GO:0051539;GO:0035731;GO:0006355;GO:0046677;GO:0006351;GO:0003677;GO:0046872	-	-
MSMEG_4327	977.513	594.42	0.717634	0.00258261	0.00920327	-	MSMEG_4327	3-oxoacyl-ACP synthase	GO:0005737;GO:0006633;GO:0008152;GO:0004315	-	COG0304-3-oxoacyl-(acyl-carrier-protein) synthase[IQ]
MSMEG_0780	5.88667	3.58	0.717491	0.0146521	0.0398948	-	MSMEG_0780	phosphotransferase enzyme family protein	GO:0004413	-	COG2334-Putative homoserine kinase type II (protein kinase fold)[R]
MSMEG_4393	5.25333	3.19667	0.716665	0.022989	0.0580456	-	MSMEG_4393	carboxyvinyl-carboxyphosphonate phosphorylmutase	GO:0008807;GO:0016021;GO:0017000	K01003-ko00620 Pyruvate metabolism	COG2513-PEP phosphonomutase and related enzymes[G]
MSMEG_1173	41.1067	25.0333	0.715522	0.000318133	0.00145216	-	MSMEG_1173	ArsR family transcriptional regulator	GO:0003700;GO:0005622;GO:0006351;GO:0003677	-	COG0640-Predicted transcriptional regulators[K]
MSMEG_5026	4.76	2.9	0.714909	0.00868922	0.0257406	-	MSMEG_5026	hypothetical protein	-	-	-
MSMEG_5386	1.29667	0.79	0.714883	0.364269	0.514021	-	MSMEG_5386	rhodanese-like domain-containing protein	GO:0016021;GO:0005886	-	COG0607-Rhodanese-related sulfurtransferase[P]
MSMEG_0507	2.89667	1.76667	0.713364	0.106232	0.201016	-	MSMEG_0507	sugar ABC transporter permease	GO:0016021;GO:0006810;GO:0005886	K10119-ko02010 ABC transporters	COG0395-ABC-type sugar transport system, permease component[G]
MSMEG_6876	15.3167	9.34667	0.712579	0.00146251	0.00559645	-	MSMEG_6876	ABC transporter ATP-binding protein	GO:0015415;GO:0006865;GO:0016887;GO:0005524	-	COG0410-ABC-type branched-chain amino acid transport systems, ATPase component[E]
MSMEG_0471	7.94	4.84667	0.712146	0.0139349	0.0382769	-	MSMEG_0471	LysR family transcriptional regulator	GO:0003700;GO:0006355;GO:0006351;GO:0003677	-	COG0583-Transcriptional regulator[K]
MSMEG_3236	98.07	59.8933	0.711416	1.4575e-07	1.25599e-06	-	MSMEG_3236	amino acid ABC transporter permease	GO:0005215;GO:0016021;GO:0005886	K10015-ko02010 ABC transporters	COG4160-ABC-type arginine/histidine transport system, permease component[E]
MSMEG_1759	30.0033	18.3267	0.711178	0.00758641	0.0228889	-	MSMEG_1759	hypothetical protein	-	-	-
MSMEG_5137	4.55333	2.78333	0.710109	0.0939992	0.182957	-	narI	respiratory nitrate reductase subunit gamma	GO:0051131;GO:0008940;GO:0009325;GO:0016021;GO:0042128;GO:0046872;GO:0005886;GO:0001666;GO:0051539	K00374-ko02020 Two-component system;ko00910 Nitrogen metabolism	COG2181-Nitrate reductase gamma subunit[C]
MSMEG_4442	3.19	1.95	0.710082	0.100417	0.192128	-	MSMEG_4442	zinc-binding oxidoreductase	GO:0003960;GO:0005829;GO:0070402;GO:0008270;GO:0004315;GO:0042178;GO:0003730	-	COG0604-NADPH:quinone reductase and related Zn-dependent oxidoreductases[CR]
MSMEG_1085	0.763333	0.466667	0.709921	0.356203	0.505515	-	MSMEG_1085	dipeptide transporter permease DppB	GO:0015031;GO:0015833;GO:0006810;GO:0016021;GO:0005886	K12369-ko02010 ABC transporters	COG0601-ABC-type dipeptide/oligopeptide/nickel transport systems, permease components[EP]
MSMEG_4325	285.937	174.84	0.70966	0.00697381	0.0213363	-	MSMEG_4325	malonyl CoA-ACP transacylase	GO:0006633;GO:0008152;GO:0004314	K00645-ko01212 Fatty acid metabolism;ko00061 Fatty acid biosynthesis	COG0331-(acyl-carrier-protein) S-malonyltransferase[I]
MSMEG_3723	4.97667	3.04333	0.709527	0.0520387	0.114604	-	pqqC	pyrroloquinoline quinone biosynthesis protein PqqC	GO:0033732;GO:0018189	-	COG5424-Pyrroloquinoline quinone (Coenzyme PQQ) biosynthesis protein C[H]
MSMEG_4887	1.71667	1.05	0.709221	0.174015	0.297947	-	MSMEG_4887	cytochrome P450	GO:0005618;GO:0004497;GO:0016705;GO:0005506;GO:0020037	-	COG2124-Cytochrome P450[Q]
MSMEG_0292	1.25333	0.766667	0.709099	0.52966	0.668711	-	MSMEG_0292	hypothetical protein	-	-	-
MSMEG_6378	1.60667	0.983333	0.708318	0.187172	0.314375	-	MSMEG_6378	senescence marker protein-30	GO:0005737;GO:0019853;GO:0006874;GO:0005634;GO:0004341;GO:0050848;GO:0005509;GO:0032781;GO:0030234;GO:0008270	K01053-ko00030 Pentose phosphate pathway;ko00930 Caprolactam degradation;ko01200 Carbon metabolism;ko01220 Degradation of aromatic compounds;ko00053 Ascorbate and aldarate metabolism	COG3386-Gluconolactonase[G]
MSMEG_6685	13.4167	8.21667	0.707401	0.000513111	0.00220503	-	gabT	4-aminobutyrate aminotransferase	GO:0047298;GO:0009450;GO:0009448;GO:0003867;GO:0030170	K07250-ko00650 Butanoate metabolism;ko00410 beta-Alanine metabolism;ko00280 Valine, leucine and isoleucine degradation;ko00250 Alanine, aspartate and glutamate metabolism;ko00640 Propanoate metabolism	COG0160-4-aminobutyrate aminotransferase and related aminotransferases[E]
MSMEG_6496	2.94333	1.80333	0.706785	0.122223	0.225525	-	MSMEG_6496	nitrate/sulfonate/bicarbonate ABC transporter ATPase subunit	GO:0005215;GO:0016887;GO:0015411;GO:0005524;GO:0043190	-	COG1116-ABC-type nitrate/sulfonate/bicarbonate transport system, ATPase component[P]
MSMEG_1193	70.21	43.0467	0.705775	1.22478e-08	1.25004e-07	-	MSMEG_1193	TROVE domain-containing protein	GO:0005737;GO:0046872;GO:0003723;GO:0030529	K11089-ko05322 Systemic lupus erythematosus	-
MSMEG_6528	1.69	1.03667	0.705071	0.241689	0.381148	-	MSMEG_6528	hypothetical protein	GO:0016021	-	-
MSMEG_1696	10.8067	6.63	0.704841	0.13021	0.237314	-	MSMEG_1696	MarR family transcriptional regulator	GO:0003700;GO:0006351;GO:0006367;GO:0003677	-	COG1846-Transcriptional regulators[K]
MSMEG_6622	2.92667	1.79667	0.703936	0.0625232	0.132598	-	MSMEG_6622	cytochrome P450 monooxygenase	GO:0004497;GO:0006707;GO:0020037;GO:0016705;GO:0005886;GO:0036199;GO:0005506;GO:0008395	-	COG2124-Cytochrome P450[Q]
MSMEG_1300	5.60667	3.44333	0.703337	0.155427	0.272916	-	MSMEG_1300	hypothetical protein	-	-	-
MSMEG_1692	18.18	11.1667	0.703154	0.00107374	0.00426622	-	MSMEG_1692	ECF-family protein RNA polymerase sigma factor	GO:0003700;GO:0003899;GO:0016987;GO:0006352;GO:0003677	-	-
MSMEG_1186	1.76333	1.08333	0.702828	0.1116	0.209175	-	MSMEG_1186	permease	GO:0016021	-	-
MSMEG_5606	256.493	157.593	0.702715	0.000181287	0.00087651	-	MSMEG_5606	cytochrome bd-I oxidase subunit II	GO:0046872;GO:0016021;GO:0019646;GO:0070069;GO:0005886;GO:0009055;GO:0016682;GO:0016491	K00426-ko02020 Two-component system;ko00190 Oxidative phosphorylation	COG1294-Cytochrome bd-type quinol oxidase, subunit 2[C]
MSMEG_5450	6.27667	3.85667	0.702644	0.111496	0.209143	-	soxR	redox-sensitive transcriptional activator SoxR	GO:0051537;GO:0006355;GO:0006351;GO:0003677;GO:0046872;GO:0006979	-	COG0789-Predicted transcriptional regulators[K]
MSMEG_5483	70.3933	43.2533	0.702627	0.000218695	0.00103968	-	MSMEG_5483	porin MspC	GO:0051715;GO:0046930;GO:0005618;GO:0006811;GO:0015288;GO:0005576;GO:0009279	-	-
MSMEG_2717	7.8	4.79333	0.702445	0.04962	0.110282	-	MSMEG_2717	hypothetical protein	-	-	-
MSMEG_3237	78.7433	48.4067	0.701952	2.50861e-06	1.79281e-05	-	MSMEG_3237	ATP-binding protein	GO:0015424;GO:0005524;GO:0005886	-	COG1126-ABC-type polar amino acid transport system, ATPase component[E]
MSMEG_3393	17.9833	11.06	0.701309	0.000433749	0.00190406	-	MSMEG_3393	acyl-CoA dehydrogenase	GO:0016627;GO:0050660	-	-
MSMEG_5275	612.897	377.36	0.699702	1.77247e-12	3.0629e-11	-	MSMEG_5275	permease of the major facilitator superfamily protein	-	-	COG4760-Predicted membrane protein[S]
MSMEG_6722	11.0733	6.82333	0.698541	0.00636627	0.0197833	-	MSMEG_6722	hypothetical protein	GO:0016021;GO:0005886	-	COG3662-Uncharacterized protein conserved in bacteria[S]
MSMEG_6772	50.4933	31.12	0.698251	0.000310255	0.00141819	-	MSMEG_6772	hypothetical protein	GO:0005737;GO:0004414;GO:0009086	-	COG2021-Homoserine acetyltransferase[E]
MSMEG_2038	418.693	258.093	0.698001	3.29849e-10	4.30054e-09	-	MSMEG_2038	monooxygenase, flavin-binding family protein	GO:0050661;GO:0050660;GO:0004499;GO:0005886	-	COG2072-Predicted flavoprotein involved in K+ transport[P]
MSMEG_3334	1.77333	1.09333	0.69773	0.571155	0.706053	-	MSMEG_3334	hypothetical protein	-	-	-
MSMEG_0444	3.61	2.22667	0.697113	0.0531463	0.11661	-	MSMEG_0444	agmatine deiminase	GO:0009446;GO:0047632;GO:0004668	K10536-ko00330 Arginine and proline metabolism	COG2957-Peptidylarginine deiminase and related enzymes[E]
MSMEG_0191	3.10667	1.91667	0.696768	0.0856355	0.170384	-	MSMEG_0191	BadF/BadG/BcrA/BcrD ATPase	GO:0019200;GO:0006044;GO:0097172;GO:0045127;GO:0046835;GO:0005524	-	COG2971-Predicted N-acetylglucosamine kinase[G]
MSMEG_0950	2.23667	1.38	0.696682	0.341547	0.492165	-	MSMEG_0950	hypothetical protein	-	-	-
MSMEG_1273	25.2467	15.5833	0.696089	0.00712157	0.0217171	-	MSMEG_1273	hypothetical protein	-	-	-
MSMEG_1943	58.0133	35.8267	0.695351	1.46511e-06	1.07893e-05	-	MSMEG_1943	ATP-dependent DNA helicase	GO:0005737;GO:0006281;GO:0004003;GO:0004527;GO:0003677;GO:0006268;GO:0005524	K03657-ko03420 Nucleotide excision repair;ko03430 Mismatch repair	COG0210-Superfamily I DNA and RNA helicases[L]
MSMEG_4842	0.636667	0.393333	0.694786	0.351928	0.501811	-	MSMEG_4842	amidohydrolase	GO:0016810;GO:0019239	-	COG1228-Imidazolonepropionase and related amidohydrolases[Q]
MSMEG_4757	39.7267	24.55	0.694385	0.000259312	0.00120471	-	MSMEG_4757	fatty acid synthase	GO:0006633;GO:0005835;GO:0008897;GO:0000287;GO:0045461;GO:0004318;GO:0016491	K11533-ko01212 Fatty acid metabolism;ko04931 Insulin resistance;ko00061 Fatty acid biosynthesis	COG4982-3-oxoacyl-[acyl-carrier protein] reductase[I]
MSMEG_2887	1.27667	0.79	0.692457	0.473846	0.620646	-	MSMEG_2887	hypothetical protein	-	-	-
MSMEG_4184	28.9133	17.8933	0.692313	0.0449502	0.101738	-	MSMEG_4184	dTDP-glucose-46-dehydratase	-	-	-
MSMEG_4068	4.21667	2.61	0.692053	0.454942	0.602409	-	MSMEG_4068	hypothetical protein	-	-	-
MSMEG_6689	9.01333	5.58	0.691796	0.00554753	0.0175991	-	MSMEG_6689	CAIB/BAIF family protein	GO:0033608;GO:0005739;GO:0047369	-	COG1804-Predicted acyl-CoA transferases/carnitine dehydratase[C]
MSMEG_0135	58.86	36.45	0.691369	8.47478e-08	7.61447e-07	-	MSMEG_0135	virulence factor Mce family protein	-	K02067-ko02010 ABC transporters	COG1463-ABC-type transport system involved in resistance to organic solvents, periplasmic component[Q]
MSMEG_6014	5.62667	3.48667	0.690432	0.0219456	0.0559737	-	MSMEG_6014	acyl-CoA dehydrogenase	GO:0050660;GO:0033539;GO:0052890;GO:0000062;GO:0055088;GO:0030435;GO:0003995;GO:0009055	-	COG1960-Acyl-CoA dehydrogenases[I]
MSMEG_5814	3.67333	2.27667	0.690167	0.094866	0.184275	-	pcaC	hypothetical protein	GO:0042952;GO:0047575;GO:0051920	-	-
MSMEG_6641	2.28	1.41333	0.689932	0.0849238	0.169278	-	MSMEG_6641	nitrilotriacetate monooxygenase component A	GO:0004497;GO:0016705;GO:0018896	-	COG2141-Coenzyme F420-dependent N5,N10-methylene tetrahydromethanopterin reductase and related flavin-dependent oxidoreductases[C]
MSMEG_3905	84.0367	52.17	0.687799	0.000920312	0.00371538	-	MSMEG_3905	hypothetical protein	-	-	COG1550-Uncharacterized protein conserved in bacteria[S]
MSMEG_5330	9.26	5.75333	0.686614	0.0122099	0.0342002	-	MSMEG_5330	SIS domain-containing protein	GO:0005737;GO:0005975;GO:0004360;GO:1901137;GO:0006541;GO:0030246	-	COG0449-Glucosamine 6-phosphate synthetase, contains amidotransferase and phosphosugar isomerase domains[M]
MSMEG_5954	11.2267	6.97667	0.68632	0.0110757	0.0315235	-	MSMEG_5954	cell surface polysaccharide biosynthesis	GO:0016021;GO:0009103	-	COG3944-Capsular polysaccharide biosynthesis protein[M]
MSMEG_3665	32.76	20.3667	0.685725	0.00168781	0.00634338	-	MSMEG_3665	TrkA domain-containing protein	GO:0006813;GO:0008324;GO:0005886	-	COG0490-Putative regulatory, ligand-binding protein related to C-terminal domains of K+ channels[P]
MSMEG_6556	22.2167	13.8133	0.685581	0.00167699	0.00630997	-	MSMEG_6556	transcriptional regulator	GO:0006355;GO:0006351;GO:0003677	-	-
MSMEG_3348	1.63333	1.01667	0.683973	0.18037	0.30617	-	MSMEG_3348	extracellular solute-binding protein	GO:0006810;GO:0030288	-	COG1638-TRAP-type C4-dicarboxylate transport system, periplasmic component[G]
MSMEG_1668	23.9933	14.9367	0.683775	0.0050554	0.016235	-	MSMEG_1668	pyridoxamine 5'-phosphate oxidase	GO:0004733;GO:0010181	-	-
MSMEG_3276	18.4367	11.4867	0.682618	0.000584681	0.00247996	-	MSMEG_3276	integral membrane protein	GO:0015565;GO:0016021;GO:0005886	-	COG5006-Predicted permease, DMT superfamily[R]
MSMEG_2175	6.08667	3.79333	0.682186	0.0113077	0.0320859	-	MSMEG_2175	nitrilotriacetate monooxygenase component A	GO:0004497;GO:0016705	-	COG2141-Coenzyme F420-dependent N5,N10-methylene tetrahydromethanopterin reductase and related flavin-dependent oxidoreductases[C]
MSMEG_0871	5.71667	3.56333	0.681947	0.020479	0.0527063	-	MSMEG_0871	aldehyde or xanthine dehydrogenase, molybdopterin binding subunit protein	GO:0050660;GO:0016614;GO:0016903;GO:0042597;GO:0004854;GO:0006144;GO:0006166	K11178-ko00230 Purine metabolism	COG1319-Aerobic-type carbon monoxide dehydrogenase, middle subunit CoxM/CutM homologs[C]
MSMEG_0340	8.79	5.48	0.681687	0.0330045	0.078139	-	MSMEG_0340	enoyl-CoA hydratase/isomerase	GO:0004165;GO:0005782;GO:0016853;GO:0009062;GO:0016020;GO:0005777;GO:0005739;GO:0005654;GO:0004300;GO:0000062;GO:0008152;GO:0005102;GO:0043231	-	COG1024-Enoyl-CoA hydratase/carnithine racemase[I]
MSMEG_0154	19.9467	12.4367	0.681548	3.61891e-05	0.000203782	-	pyk	pyruvate kinase	GO:0004743;GO:0000287;GO:0016301;GO:0030955;GO:0005524	K00873-ko00230 Purine metabolism;ko05203 Viral carcinogenesis;ko00620 Pyruvate metabolism;ko04922 Glucagon signaling pathway;ko00010 Glycolysis / Gluconeogenesis;ko04930 Type II diabetes mellitus;ko01230 Biosynthesis of amino acids;ko05230 Central carbon metabolism in cancer;ko01200 Carbon metabolism	COG0469-Pyruvate kinase[G]
MSMEG_1733	1.80667	1.12667	0.68127	0.214011	0.347051	-	MSMEG_1733	hypothetical protein	GO:0005886	-	-
MSMEG_2595	473.057	295.413	0.679278	5.45205e-09	5.95532e-08	-	MSMEG_2595	gamma-glutamylisopropylamide synthetase	GO:0004356;GO:0016881;GO:0019624;GO:0005524;GO:0006542	K01915-ko00250 Alanine, aspartate and glutamate metabolism;ko04727 GABAergic synapse;ko01230 Biosynthesis of amino acids;ko00220 Arginine biosynthesis;ko04724 Glutamatergic synapse;ko00630 Glyoxylate and dicarboxylate metabolism;ko02020 Two-component system;ko00910 Nitrogen metabolism	COG0174-Glutamine synthetase[E]
MSMEG_1682	1446.23	903.563	0.678599	2.42881e-12	4.1315e-11	-	MSMEG_1682	flavin-containing monooxygenase FMO	GO:0004497;GO:0016491	-	COG2072-Predicted flavoprotein involved in K+ transport[P]
MSMEG_4799	2.56	1.6	0.678072	0.0636247	0.13428	-	MSMEG_4799	aldehyde dehydrogenase	GO:0004029;GO:0016620	-	COG1012-NAD-dependent aldehyde dehydrogenases[C]
MSMEG_4855	7.59333	4.74667	0.677819	0.00786264	0.0236241	-	MSMEG_4855	amidohydrolase	GO:0016787	-	-
MSMEG_6763	2.67667	1.67333	0.677713	0.12943	0.236156	-	MSMEG_6763	oxidoreductase	GO:0016787;GO:0052689;GO:0018786	-	-
MSMEG_3327	2130.69	1332.36	0.677337	0.00919406	0.0270277	-	MSMEG_3327	hypothetical protein	-	-	-
MSMEG_6166	19.8233	12.3967	0.677247	0.0490821	0.109272	-	MSMEG_6166	hypothetical protein	-	-	-
MSMEG_2917	73.2467	45.8067	0.677206	7.42837e-05	0.000391307	-	MSMEG_2917	hypothetical protein	-	-	-
MSMEG_3270	545.883	341.727	0.67575	0.194635	0.323995	-	MSMEG_3270	sn-glycerol-3-phosphate ABC transporter ATP-binding protein	GO:0043190;GO:0015430;GO:0006810;GO:0001407;GO:0008643;GO:0015794;GO:0016887;GO:0005524	-	COG3839-ABC-type sugar transport systems, ATPase components[G]
MSMEG_5950	1.53333	0.96	0.675565	0.358088	0.507052	-	MSMEG_5950	colanic acid biosynthesis acetyltransferase WcaF	GO:0016021;GO:0016746;GO:0045228;GO:0009103	-	COG0110-Acetyltransferase (isoleucine patch superfamily)[R]
MSMEG_3785	4.00333	2.50667	0.675432	0.0461415	0.103858	-	MSMEG_3785	PfkB-family protein carbohydrate kinase	GO:0047590;GO:0016310;GO:0008673;GO:0000166;GO:0004747;GO:0006014;GO:0005524	K00874-ko00030 Pentose phosphate pathway;ko01200 Carbon metabolism	COG0524-Sugar kinases, ribokinase family[G]
MSMEG_0136	53.5567	33.5367	0.675327	4.18004e-06	2.85906e-05	-	MSMEG_0136	virulence factor Mce family protein	GO:0016021	K02067-ko02010 ABC transporters	COG1463-ABC-type transport system involved in resistance to organic solvents, periplasmic component[Q]
MSMEG_3038	3.49667	2.19	0.675049	0.365371	0.514909	-	MSMEG_3038	hypothetical protein	-	-	-
MSMEG_1497	27.0633	16.96	0.674203	0.000173084	0.000838714	-	MSMEG_1497	acyl-CoA dehydrogenase	GO:0050660;GO:0006574;GO:0033539;GO:0052890;GO:0005739;GO:0055088;GO:0000062;GO:0003995;GO:0009055	-	COG1960-Acyl-CoA dehydrogenases[I]
MSMEG_1117	5.09667	3.19667	0.672986	0.0651363	0.136939	-	MSMEG_1117	transcriptional regulator	GO:0003700;GO:0006351;GO:0003677	-	COG2186-Transcriptional regulators[K]
MSMEG_5813	1.92333	1.20667	0.672582	0.222788	0.358444	-	MSMEG_5813	carveol dehydrogenase	GO:0033702;GO:0016491	-	COG0300-Short-chain dehydrogenases of various substrate specificities[R]
MSMEG_3919	46.1033	28.9267	0.672471	0.000324614	0.00147632	-	MSMEG_3919	hypothetical protein	GO:0016021	-	-
MSMEG_6798	15.6767	9.83667	0.672377	0.00173094	0.00648681	-	rbsR	ribose operon repressor	GO:0003700;GO:0006164;GO:0045892;GO:0006351;GO:0003677	-	COG1609-Transcriptional regulators[K]
MSMEG_0171	12.94	8.12	0.672286	0.00443498	0.0145868	-	MSMEG_0171	histone deacetylase superfamily protein	GO:0004407	-	COG0123-Deacetylases, including yeast histone deacetylase and acetoin utilization protein[BQ]
MSMEG_0223	50.0267	31.41	0.671473	0.00206069	0.00755038	-	MSMEG_0223	hypothetical protein	-	-	-
MSMEG_3700	0.716667	0.45	0.671377	0.371554	0.522046	-	MSMEG_3700	peroxidase	GO:0046872;GO:0004601;GO:0020037;GO:0016121	-	-
MSMEG_2232	0.26	0.163333	0.670692	0.56745	0.703091	-	MSMEG_2232	amidohydrolase	GO:0016787	-	COG2159-Predicted metal-dependent hydrolase of the TIM-barrel fold[R]
MSMEG_2753	516.257	324.57	0.669559	2.02955e-08	1.99955e-07	-	MSMEG_2753	hypothetical protein	GO:0016021	-	-
MSMEG_3891	4.72667	2.97333	0.668742	0.0661661	0.138782	-	MSMEG_3891	hydrolase	GO:0004301;GO:0005737;GO:0019439;GO:0005886	-	COG0596-Predicted hydrolases or acyltransferases (alpha/beta hydrolase superfamily)[R]
MSMEG_4743	18.15	11.42	0.668407	0.00223545	0.0081032	-	MSMEG_4743	hypothetical protein	-	-	COG4312-Uncharacterized protein conserved in bacteria[S]
MSMEG_5643	14.72	9.26333	0.668174	0.00241032	0.00868407	-	MSMEG_5643	hypothetical protein	GO:0005886	-	-
MSMEG_6001	4.21	2.65	0.667828	0.100832	0.192715	-	MSMEG_6001	enoyl-CoA hydratase	GO:0006631;GO:0016853;GO:0005618;GO:0004300;GO:0008152;GO:0005886	K01692-ko00380 Tryptophan metabolism;ko00071 Fatty acid degradation;ko00280 Valine, leucine and isoleucine degradation;ko00362 Benzoate degradation;ko00640 Propanoate metabolism;ko00627 Aminobenzoate degradation;ko00360 Phenylalanine metabolism;ko00930 Caprolactam degradation;ko01212 Fatty acid metabolism;ko00903 Limonene and pinene degradation;ko00650 Butanoate metabolism;ko00410 beta-Alanine me…	COG1024-Enoyl-CoA hydratase/carnithine racemase[I]
MSMEG_4517	4.24	2.67	0.667225	0.119098	0.220883	-	MSMEG_4517	TetR family transcriptional regulator	GO:0006355;GO:0006351;GO:0003677	-	-
MSMEG_4204	3.02667	1.90667	0.666677	0.115898	0.215682	-	MSMEG_4204	catalase	GO:0020037;GO:0004096	-	-
MSMEG_4982	6.09	3.83667	0.666589	0.0190486	0.0498698	-	MSMEG_4982	hypothetical protein	-	-	-
MSMEG_3235	305.663	192.567	0.666586	6.2791e-06	4.15132e-05	-	MSMEG_3235	amino acid ABC transporter	GO:0005215;GO:0006865;GO:0004970;GO:0005886	-	COG0834-ABC-type amino acid transport/signal transduction systems, periplasmic component/domain[ET]
MSMEG_4020	0.946667	0.596667	0.665931	0.430409	0.579318	-	MSMEG_4020	enoyl-CoA hydratase/isomerase	GO:0004300;GO:0006631;GO:0043956;GO:0016853;GO:0008152	-	COG1024-Enoyl-CoA hydratase/carnithine racemase[I]
MSMEG_3850	1.73333	1.09333	0.664816	0.176871	0.301719	-	MSMEG_3850	alkanesulfonate monooxygenase	GO:0019694;GO:0008726	K04091-ko00920 Sulfur metabolism	COG2141-Coenzyme F420-dependent N5,N10-methylene tetrahydromethanopterin reductase and related flavin-dependent oxidoreductases[C]
MSMEG_6252	21.9933	13.8733	0.664752	0.0184481	0.0485509	-	MSMEG_6252	hypothetical protein	-	-	-
MSMEG_2568	0.776667	0.49	0.664514	0.439833	0.587644	-	MSMEG_2568	LipW protein	GO:0016787;GO:0034338;GO:0009056;GO:0008152	-	COG0657-Esterase/lipase[I]
MSMEG_6292	18.0767	11.4133	0.663408	0.0433256	0.098758	-	MSMEG_6292	transcription elongation factor GreA	GO:0003746;GO:0032784;GO:0006351;GO:0003677	-	-
MSMEG_2121	43.9467	27.75	0.663266	8.01629e-09	8.44555e-08	-	MSMEG_2121	multiphosphoryl transfer protein (MTP)	GO:0005737;GO:0016310;GO:0016021;GO:0016301;GO:0008965;GO:0009401;GO:0046872	K08483-ko02060 Phosphotransferase system (PTS)	COG1080-Phosphoenolpyruvate-protein kinase (PTS system EI component in bacteria)[G]
MSMEG_0159	16.57	10.47	0.662312	0.0101251	0.0293031	-	MSMEG_0159	formate dehydrogenase subunit gamma	GO:0046872;GO:0048038;GO:0016491;GO:0051537;GO:0008863	K00127-ko00680 Methane metabolism;ko01200 Carbon metabolism;ko00630 Glyoxylate and dicarboxylate metabolism	COG1905-NADH:ubiquinone oxidoreductase 24 kD subunit[C]
MSMEG_0963	259.937	164.257	0.662208	4.16187e-07	3.35208e-06	-	MSMEG_0963	hypothetical protein	-	-	-
MSMEG_6616	2770	1752.5	0.660476	0.00583935	0.0183909	-	MSMEG_6616	S-(hydroxymethyl)glutathione dehydrogenase	GO:0005737;GO:0008270;GO:0051903;GO:0047895	-	COG1063-Threonine dehydrogenase and related Zn-dependent dehydrogenases[ER]
MSMEG_3537	171.923	108.787	0.660264	0.0204065	0.0525613	-	MSMEG_3537	hypothetical protein	-	-	-
MSMEG_0658	5.14333	3.25667	0.659308	0.0463405	0.104162	-	MSMEG_0658	polyamine ABC-transporter inner membrane subunit	GO:0015847;GO:0006810;GO:0016021;GO:0015594;GO:0005886	-	COG1177-ABC-type spermidine/putrescine transport system, permease component II[E]
MSMEG_2980	2.03667	1.29	0.658839	0.117177	0.217752	-	MSMEG_2980	hypothetical protein	GO:0005215;GO:0016021;GO:0015803;GO:0015658;GO:0005886	K11961-ko02010 ABC transporters	COG4177-ABC-type branched-chain amino acid transport system, permease component[E]
MSMEG_1847	35.7067	22.6333	0.657744	0.00419621	0.0140059	-	MSMEG_1847	4Fe-4S ferredoxin	GO:0051539;GO:0016021;GO:0008863;GO:0045333;GO:0015944;GO:0005886;GO:0046872	K00124-ko00680 Methane metabolism;ko01200 Carbon metabolism;ko00630 Glyoxylate and dicarboxylate metabolism	COG0437-Fe-S-cluster-containing hydrogenase components 1[C]
MSMEG_3242	35.8467	22.7267	0.657453	0.00406211	0.013635	-	MSMEG_3242	starvation-inducible DNA-binding protein or fine tangled pili major subunit	GO:0016722;GO:0006879;GO:0005623;GO:0008199;GO:0006950;GO:0009289;GO:0003677	-	COG0783-DNA-binding ferritin-like protein (oxidative damage protectant)[P]
MSMEG_4049	9.7	6.15333	0.656617	0.0586449	0.126175	-	MSMEG_4049	sugar transporter permease	GO:0022891;GO:0016021;GO:0022857;GO:0005886	-	-
MSMEG_2094	8.37	5.31	0.656516	0.00954881	0.0279073	-	MSMEG_2094	56kDa selenium binding protein	GO:0008430;GO:0005634;GO:0016020;GO:0004159;GO:0015031;GO:0005829	-	-
MSMEG_1205	238.313	151.28	0.655638	0.000350802	0.00157936	-	MSMEG_1205	cyclopropane-fatty-acyl-phospholipid synthase	GO:0005737;GO:0008825;GO:0005886;GO:0071768;GO:0046500;GO:0008610	-	COG2230-Cyclopropane fatty acid synthase and related methyltransferases[M]
MSMEG_5972	3.42667	2.17667	0.654685	0.146327	0.260723	-	MSMEG_5972	hypothetical protein	-	-	-
MSMEG_5951	8.07	5.12667	0.654548	0.00529992	0.0169535	-	MSMEG_5951	group 1 glycosyl transferase	GO:0016758;GO:0016740;GO:1901133	-	COG0438-Glycosyltransferase[M]
MSMEG_2237	0.566667	0.36	0.654503	0.247987	0.38836	-	MSMEG_2237	anaerobic dehydrogenase	GO:0051539;GO:0051536;GO:0030151;GO:0008863;GO:0015942;GO:0009055;GO:0016491	-	COG0243-Anaerobic dehydrogenases, typically selenocysteine-containing[C]
MSMEG_5818	1.49	0.946667	0.654384	0.189918	0.317925	-	MSMEG_5818	virulence factor Mce family protein	-	-	COG1463-ABC-type transport system involved in resistance to organic solvents, periplasmic component[Q]
MSMEG_0134	58.1267	36.9567	0.653366	3.52926e-06	2.44725e-05	-	MSMEG_0134	virulence factor Mce family protein	GO:0016021	K02067-ko02010 ABC transporters	COG1463-ABC-type transport system involved in resistance to organic solvents, periplasmic component[Q]
MSMEG_0689	56.2767	35.7867	0.653115	0.00367749	0.0124722	-	MSMEG_0689	hypothetical protein	-	-	-
MSMEG_2920	14.0533	8.93667	0.653104	0.00215341	0.00785375	-	MSMEG_2920	aldo/keto reductase	GO:0046686;GO:0005829;GO:0016491	-	COG0667-Predicted oxidoreductases (related to aryl-alcohol dehydrogenases)[C]
MSMEG_5405	25.6967	16.3433	0.652879	0.0143015	0.0390365	-	MSMEG_5405	ArsR family transcriptional regulator	GO:0003700;GO:0046872;GO:0006351;GO:0019217;GO:0003677	-	COG0640-Predicted transcriptional regulators[K]
MSMEG_2909	8.1	5.15667	0.651483	0.00786256	0.0236241	-	MSMEG_2909	starvation-sensing protein RspA	GO:0009063;GO:0003824;GO:0008927;GO:0000287;GO:0016052	K08323-ko00040 Pentose and glucuronate interconversions	COG4948-L-alanine-DL-glutamate epimerase and related enzymes of enolase superfamily[MR]
MSMEG_6030	2.02	1.28667	0.650717	0.106695	0.201795	-	MSMEG_6030	cytochrome p450	GO:0020037;GO:0004497;GO:0016705;GO:0005506;GO:0009102	-	COG2124-Cytochrome P450[Q]
MSMEG_2013	2.23333	1.42333	0.649925	0.238953	0.377836	-	MSMEG_2013	oxidoreductase, short chain dehydrogenase/reductase	GO:0017000;GO:0004316;GO:0016491	-	COG4221-Short-chain alcohol dehydrogenase of unknown specificity[R]
MSMEG_2167	2.35333	1.5	0.649743	0.0883947	0.174823	-	MSMEG_2167	aminopeptidase	GO:0047869;GO:0004177;GO:0046872;GO:0042803	-	COG0006-Xaa-Pro aminopeptidase[E]
MSMEG_5125	12.1467	7.74333	0.649534	0.0143997	0.039273	-	MSMEG_5125	hypothetical protein	GO:0042597	-	COG2353-Uncharacterized conserved protein[S]
MSMEG_1251	38.6933	24.6667	0.649522	0.00119443	0.00467747	-	MSMEG_1251	hypothetical protein	-	-	-
MSMEG_1203	76.0867	48.5067	0.649461	0.000208017	0.000996162	-	MSMEG_1203	methoxy mycolic acid synthase 1	GO:0005737;GO:0071768;GO:0008757;GO:0016859;GO:0008168;GO:0032259;GO:0008610	-	COG2230-Cyclopropane fatty acid synthase and related methyltransferases[M]
MSMEG_3536	396.72	252.93	0.649383	0.00580496	0.0183002	-	MSMEG_3536	sugar transporter	GO:0022857;GO:0016021;GO:0008643;GO:0006979;GO:0005886	-	-
MSMEG_5368	13.3333	8.50333	0.648937	0.00489569	0.0157919	-	ehuB	ectoine/hydroxyectoine ABC transporter solute-binding protein	GO:0042597;GO:0051471;GO:0006865;GO:0033294;GO:0005886	-	COG0834-ABC-type amino acid transport/signal transduction systems, periplasmic component/domain[ET]
MSMEG_3202	2.46667	1.57333	0.648738	0.0724211	0.148947	-	MSMEG_3202	hypothetical protein	-	-	-
MSMEG_5654	5.67333	3.62	0.648207	0.0519386	0.1145	-	MSMEG_5654	LysR family transcriptional regulator	GO:0003700;GO:0009082;GO:0006351;GO:0003677	-	COG0583-Transcriptional regulator[K]
MSMEG_4205	4.13667	2.64	0.647931	0.0058007	0.0182986	-	MSMEG_4205	transcriptional regulator	GO:0005737;GO:0000160;GO:0006355;GO:0006351;GO:0003677	-	COG2909-ATP-dependent transcriptional regulator[K]
MSMEG_1142	1.03333	0.66	0.646768	0.357111	0.506217	-	MSMEG_1142	ABC transporter	GO:0005319;GO:0005548;GO:0006810;GO:0006869;GO:0009941;GO:0015914;GO:0005543;GO:0009706;GO:0009707;GO:0043190;GO:0016021;GO:0009507	-	COG0767-ABC-type transport system involved in resistance to organic solvents, permease component[Q]
MSMEG_0325	4.43	2.83	0.646505	0.209203	0.341287	-	MSMEG_0325	hypothetical protein	-	-	-
MSMEG_6674	4	2.55667	0.645736	0.0993479	0.190697	-	MSMEG_6674	LysR family transcriptional regulator	GO:0003700;GO:0005737;GO:0019439;GO:0006351;GO:0003677	-	-
MSMEG_0165	34.0433	21.7667	0.645252	0.000404396	0.00178481	-	fdhD	formate dehydrogenase accessory protein	GO:0005737;GO:0006777;GO:0016783;GO:0097163;GO:0016491	-	COG1526-Uncharacterized protein required for formate dehydrogenase activity[C]
MSMEG_5581	29.37	18.79	0.644378	0.000780079	0.00321076	-	MSMEG_5581	hypothetical protein	GO:0016021;GO:0005886	-	COG5522-Predicted integral membrane protein[S]
MSMEG_5032	10.6	6.78333	0.643998	0.0222764	0.0566626	-	MSMEG_5032	transcriptional regulator	GO:0006355;GO:0006351;GO:0003677	-	COG1733-Predicted transcriptional regulators[K]
MSMEG_5350	4.75	3.04	0.643856	0.0270149	0.0662889	-	MSMEG_5350	PPE family protein	GO:0005886	-	-
MSMEG_6304	13.4433	8.60667	0.643364	0.00159545	0.00603793	-	ligC	ATP-dependent DNA ligase	GO:0006310;GO:0003910;GO:0005524;GO:0006281	-	COG1793-ATP-dependent DNA ligase[L]
MSMEG_1308	0.926667	0.593333	0.643208	0.392538	0.543418	-	MSMEG_1308	peptidase S15	GO:0005737;GO:0008239;GO:0050784;GO:0052689	-	COG2936-Predicted acyl esterases[R]
MSMEG_0851	3.07667	1.97	0.643173	0.0596452	0.127948	-	MSMEG_0851	citrate transporter	GO:0015105;GO:0016021;GO:0015700;GO:0005886	-	COG1055-Na+/H+ antiporter NhaD and related arsenite permeases[P]
MSMEG_1294	18.0267	11.5433	0.643073	0.0338612	0.07982	-	MSMEG_1294	OHCU decarboxylase	GO:0033971;GO:0001560;GO:0009742;GO:0051289;GO:0005829;GO:0005777;GO:0031234;GO:0019628;GO:0051997;GO:0004037;GO:0019428;GO:0006144	K13484-ko00230 Purine metabolism	COG3195-Uncharacterized protein conserved in bacteria[S]
MSMEG_6050	0.946667	0.606667	0.641952	0.417189	0.567961	-	MSMEG_6050	solute-binding lipoprotein	GO:0007155;GO:0010043;GO:0046872;GO:0030001;GO:0005886	K19971-ko02010 ABC transporters	COG0803-ABC-type metal ion transport system, periplasmic component/surface adhesin[P]
MSMEG_5157	50.61	32.4533	0.641056	0.00204251	0.00749953	-	MSMEG_5157	hypothetical protein	-	-	-
MSMEG_6462	0.14	0.09	0.63743	0.739435	0.834772	-	MSMEG_6462	IS1096, tnpA protein	GO:0005618;GO:0006310;GO:0005886;GO:0032196;GO:0003677	-	COG3464-Transposase and inactivated derivatives[L]
MSMEG_6781	14.8333	9.54	0.636782	0.000463848	0.0020226	-	MSMEG_6781	hypothetical protein	GO:0016021	-	-
MSMEG_4368	101.86	65.5267	0.636434	0.000105168	0.000532115	-	MSMEG_4368	regulatory protein, FmdB family protein	-	-	-
MSMEG_1137	0.523333	0.336667	0.636409	0.371726	0.522176	-	MSMEG_1137	amino acid permease	GO:0015297;GO:0016021;GO:0015171;GO:0005887;GO:0015179	-	COG0531-Amino acid transporters[E]
MSMEG_5767	10.2333	6.58333	0.636386	0.00602471	0.0188745	-	MSMEG_5767	hypothetical protein	-	-	COG3662-Uncharacterized protein conserved in bacteria[S]
MSMEG_2153	27.4533	17.6667	0.635951	0.00157188	0.00596603	-	MSMEG_2153	TetR family transcriptional regulator	GO:0006355;GO:0006351;GO:0003677	-	COG1309-Transcriptional regulator[K]
MSMEG_5569	14.74	9.49	0.635257	0.00649693	0.0201223	-	MSMEG_5569	clavaldehyde dehydrogenase	GO:0004316;GO:0016491	-	COG4221-Short-chain alcohol dehydrogenase of unknown specificity[R]
MSMEG_5993	7.85667	5.06	0.63478	0.0246647	0.0614688	-	MSMEG_5993	acyl-CoA dehydrogenase	GO:0003995;GO:0005759;GO:0050660;GO:0006552	-	COG1960-Acyl-CoA dehydrogenases[I]
MSMEG_2386	11.99	7.72333	0.634536	0.00809672	0.0242753	-	MSMEG_2386	IclR family transcriptional regulator	GO:0003700;GO:0006355;GO:0045892;GO:0006351;GO:0003677	-	COG1414-Transcriptional regulator[K]
MSMEG_5408	58.82	37.9	0.634109	7.58611e-05	0.000398012	-	lgt	prolipoprotein diacylglyceryl transferase	GO:0009249;GO:0008961;GO:0016021;GO:0016020;GO:0016757;GO:0005886;GO:0042158	-	COG0682-Prolipoprotein diacylglyceryltransferase[M]
MSMEG_1867	17.81	11.4833	0.633146	0.0625032	0.132598	-	MSMEG_1867	transposase	GO:0004803;GO:0006313;GO:0003677	-	-
MSMEG_2748	28.9433	18.6667	0.632767	1.93024e-05	0.000115992	-	sthA	soluble pyridine nucleotide transhydrogenase	GO:0006739;GO:0005618;GO:0005829;GO:0005623;GO:0050660;GO:0005886;GO:0045454;GO:0003957	K00322-ko00760 Nicotinate and nicotinamide metabolism	COG1249-Pyruvate/2-oxoglutarate dehydrogenase complex, dihydrolipoamide dehydrogenase (E3) component, and related enzymes[C]
MSMEG_0494	10.1367	6.54	0.632221	0.313443	0.461856	-	MSMEG_0494	hypothetical protein	-	-	-
MSMEG_4048	23.9633	15.4667	0.631666	0.00491809	0.0158485	-	MSMEG_4048	cyclase	GO:0004061;GO:0019441	-	-
MSMEG_2916	50.1433	32.39	0.630509	0.000149846	0.000733355	-	MSMEG_2916	DNA-binding response regulator, PhoP family protein	GO:0005737;GO:0000160;GO:0005622;GO:0006355;GO:0006351;GO:0003677;GO:0010106	K07672-ko02020 Two-component system	COG0745-Response regulators consisting of a CheY-like receiver domain and a winged-helix DNA-binding domain[TK]
MSMEG_1956	5.42333	3.50333	0.630452	0.302451	0.449513	-	MSMEG_1956	hypothetical protein	-	-	-
MSMEG_0335	6.2	4.00667	0.629866	0.144315	0.258406	-	MSMEG_0335	enoyl-CoA hydratase/isomerase	GO:0004300;GO:0016836;GO:0009437;GO:0016853;GO:0008152	-	COG1024-Enoyl-CoA hydratase/carnithine racemase[I]
MSMEG_5864	4.13667	2.67333	0.629829	0.337652	0.488169	-	MSMEG_5864	cytochrome P450	GO:0005506;GO:0051538;GO:0055114;GO:0009055	-	-
MSMEG_0695	56.22	36.3467	0.62926	1.38598e-06	1.02181e-05	-	MSMEG_0695	isoniazid inductible protein IniA	GO:0005618;GO:0016021;GO:0046677;GO:0015562;GO:0005886	-	-
MSMEG_0303	8.18667	5.29333	0.6291	0.0185531	0.0488075	-	MSMEG_0303	alcohol dehydrogenase	GO:0005829;GO:0004022;GO:0006066;GO:0008270;GO:0006091;GO:0016491	-	COG1064-Zn-dependent alcohol dehydrogenases[R]
MSMEG_6573	1.39667	0.903333	0.628657	0.158051	0.276484	-	MSMEG_6573	hypothetical protein	GO:0005618;GO:0040007	-	-
MSMEG_5669	0.34	0.22	0.628031	0.673716	0.787612	-	MSMEG_5669	ISMsm2, transposase	GO:0003677	-	COG3415-Transposase and inactivated derivatives[L]
MSMEG_4023	7.66	4.95667	0.627974	0.00667833	0.0205963	-	MSMEG_4023	oxidoreductase	GO:0016152;GO:0045340;GO:0050660;GO:0050661;GO:0005623;GO:0050787;GO:0030001;GO:0004148;GO:0016668;GO:0045454	K00382-ko00260 Glycine, serine and threonine metabolism;ko00280 Valine, leucine and isoleucine degradation;ko00020 Citrate cycle (TCA cycle);ko00010 Glycolysis / Gluconeogenesis;ko00640 Propanoate metabolism;ko01200 Carbon metabolism;ko00630 Glyoxylate and dicarboxylate metabolism;ko00620 Pyruvate metabolism	COG1249-Pyruvate/2-oxoglutarate dehydrogenase complex, dihydrolipoamide dehydrogenase (E3) component, and related enzymes[C]
MSMEG_3653	1.57	1.01667	0.626918	0.524467	0.665337	-	MSMEG_3653	hypothetical protein	-	-	-
MSMEG_3616	1170.47	758.233	0.626374	2.4771e-07	2.07175e-06	-	MSMEG_3616	integral membrane protein	GO:0016021	-	-
MSMEG_6857	4.42	2.86333	0.626351	0.0799959	0.161575	-	MSMEG_6857	transcriptional regulator	GO:0003700;GO:0006355;GO:0045892;GO:0006351;GO:0003677;GO:0006097	-	COG1414-Transcriptional regulator[K]
MSMEG_5936	1412	916.017	0.624291	7.71243e-09	8.16493e-08	-	MSMEG_5936	hypothetical protein	GO:0046872;GO:0015886;GO:0005576;GO:0020037	-	-
MSMEG_2701	186.783	121.19	0.624095	0.000298119	0.00136653	-	MSMEG_2701	hypothetical protein	GO:0016021	-	-
MSMEG_6536	2.63	1.70667	0.623881	0.326886	0.477288	-	MSMEG_6536	carboxymuconolactone decarboxylase	GO:0047575;GO:0051920	-	-
MSMEG_0333	3.64667	2.36667	0.623722	0.0589684	0.126788	-	MSMEG_0333	carboxyl transferase domain-containing protein	GO:0004485;GO:0015936;GO:0004658;GO:0006552;GO:0005739;GO:0016740;GO:0005759;GO:0005524	-	COG4799-Acetyl-CoA carboxylase, carboxyltransferase component (subunits alpha and beta)[I]
MSMEG_5293	3.15667	2.05	0.622778	0.523016	0.664141	-	MSMEG_5293	hypothetical protein	-	-	-
MSMEG_4009	0.58	0.376667	0.622765	0.739435	0.834772	-	MSMEG_4009	vanillate O-demethylase	GO:0009822;GO:0051537;GO:0009055;GO:0008168;GO:0046872;GO:0055114;GO:0016491	-	-
MSMEG_0539	68.71	44.63	0.622506	1.84528e-05	0.000111812	-	MSMEG_0539	Crp/Fnr family transcriptional regulator protein	GO:0030552;GO:0040007;GO:0006355;GO:0003700;GO:0003677;GO:0005618;GO:0009405;GO:0006351;GO:0005886;GO:0045892;GO:0045893	K10914-ko02024 Quorum sensing;ko02020 Two-component system;ko05111 Vibrio cholerae pathogenic cycle	COG0664-cAMP-binding proteins - catabolite gene activator and regulatory subunit of cAMP-dependent protein kinases[T]
MSMEG_4990	50.75	32.9667	0.6224	4.87713e-05	0.000266812	-	MSMEG_4990	DNA-binding response regulator	GO:0005737;GO:0000160;GO:0005622;GO:0006355;GO:0006351;GO:0003677;GO:0010106	-	COG0745-Response regulators consisting of a CheY-like receiver domain and a winged-helix DNA-binding domain[TK]
MSMEG_0395	43.0967	28	0.622149	0.0541506	0.118298	-	MSMEG_0395	hypothetical protein	-	-	-
MSMEG_1271	10.3467	6.72333	0.621917	0.0899104	0.177003	-	MSMEG_1271	hypothetical protein	-	-	-
MSMEG_4822	3.23667	2.10333	0.621831	0.440219	0.587918	-	MSMEG_4822	hypothetical protein	GO:0005506;GO:0051538;GO:0051539;GO:0055114;GO:0009055	-	COG1141-Ferredoxin[C]
MSMEG_3039	9.21333	5.99333	0.620365	0.00427062	0.0141674	-	MSMEG_3039	monooxygenase	GO:0044550;GO:0004497;GO:0071949	-	COG0654-2-polyprenyl-6-methoxyphenol hydroxylase and related FAD-dependent oxidoreductases[HC]
MSMEG_2146	1.18333	0.77	0.619926	0.0995646	0.190845	-	MSMEG_2146	gp15 protein	GO:0019076	-	-
MSMEG_4156	1.48	0.963333	0.61949	0.103182	0.196441	-	MSMEG_4156	transposase	GO:0006310;GO:0015074;GO:0003677	-	-
MSMEG_4444	0.286667	0.186667	0.61891	0.634678	0.758039	-	MSMEG_4444	hypothetical protein	-	-	-
MSMEG_2141	5.4	3.52	0.617384	0.245119	0.385069	-	MSMEG_2141	gp35 protein	-	-	-
MSMEG_2270	399.4	260.413	0.617031	3.81573e-07	3.09235e-06	-	MSMEG_2270	hypothetical protein	-	-	-
MSMEG_3279	26.7767	17.46	0.616923	0.00251079	0.00899643	-	MSMEG_3279	polyamine ABC transporter permease	GO:0016021;GO:0006810;GO:0005886	K11071-ko02010 ABC transporters	COG1176-ABC-type spermidine/putrescine transport system, permease component I[E]
MSMEG_2742	62.5567	40.7967	0.616712	0.015629	0.0420636	-	MSMEG_2742	DNA-damage-inducible protein	GO:0016021	-	-
MSMEG_1786	2844.42	1855.15	0.6166	0.000115697	0.000579136	-	MSMEG_1786	STAS domain-containing protein	-	-	-
MSMEG_6505	4.11333	2.68333	0.616282	0.113492	0.212173	-	MSMEG_6505	NfnB protein	GO:0050661;GO:2001039;GO:0042802;GO:0010181;GO:0016491;GO:0055114;GO:0042803	-	COG0778-Nitroreductase[C]
MSMEG_2847	1.21	0.79	0.615082	0.262361	0.404376	-	MSMEG_2847	extracellular solute-binding protein	GO:0043190;GO:0016151;GO:0046914;GO:0020037;GO:0042597;GO:0030288;GO:0050919;GO:0015197;GO:0015675;GO:0055085	-	COG0747-ABC-type dipeptide transport system, periplasmic component[E]
MSMEG_4613	1.13333	0.74	0.614975	0.781015	0.866297	-	MSMEG_4613	hypothetical protein	-	-	-
MSMEG_6306	133.257	87.04	0.614457	3.6927e-05	0.000207223	-	gltX	glutamyl-Q tRNA(Asp) synthetase	GO:0005737;GO:0004812;GO:0008270;GO:0006418;GO:0006400;GO:0005524	-	COG0008-Glutamyl- and glutaminyl-tRNA synthetases[J]
MSMEG_2004	2.56667	1.67667	0.6143	0.18357	0.31016	-	MSMEG_2004	arabinose-proton symporter	GO:0022891;GO:0016021;GO:0005351;GO:0005887	-	-
MSMEG_2194	38.06	24.8633	0.614256	4.94238e-05	0.000269627	-	MSMEG_2194	MerR family transcriptional regulator	GO:0006355;GO:0006351;GO:0003677	-	COG0789-Predicted transcriptional regulators[K]
MSMEG_3145	148.77	97.1967	0.614105	9.45471e-08	8.4254e-07	-	MSMEG_3145	secreted cell wall-associated hydrolase	GO:0016787;GO:0008233;GO:0005576;GO:0071555	-	COG0791-Cell wall-associated hydrolases (invasion-associated proteins)[M]
MSMEG_4670	4.17667	2.73	0.613451	0.0494019	0.109872	-	MSMEG_4670	N-glycosylation	GO:0016758;GO:0015020;GO:0016829;GO:0016999	-	COG1819-Glycosyl transferases, related to UDP-glucuronosyltransferase[GC]
MSMEG_5579	2.01333	1.31667	0.612696	0.33829	0.488875	-	MSMEG_5579	MarR family transcriptional regulator	GO:0003700;GO:0006351;GO:0003677	-	-
MSMEG_4126	25.51	16.6933	0.611791	0.00325039	0.0112099	-	MSMEG_4126	hydrolase, isochorismatase	GO:0019439;GO:0016787;GO:0016811;GO:0008152	-	COG1335-Amidases related to nicotinamidase[Q]
MSMEG_5630	2.21	1.44667	0.611314	0.249729	0.390153	-	MSMEG_5630	GntR family transcriptional regulator	GO:0003700;GO:0006351;GO:0003677	-	COG2188-Transcriptional regulators[K]
MSMEG_1681	2231.23	1460.6	0.611273	2.24746e-07	1.88695e-06	-	MSMEG_1681	endoribonuclease L-PSP superfamily protein	-	-	COG0251-Putative translation initiation inhibitor, yjgF family[J]
MSMEG_2502	18.3467	12.02	0.610081	0.0140907	0.0386197	-	MSMEG_2502	transporter ATPase	GO:0006810;GO:0016887;GO:0005524	-	COG1116-ABC-type nitrate/sulfonate/bicarbonate transport system, ATPase component[P]
MSMEG_6487	80.5667	52.79	0.609918	0.000355193	0.00159636	-	MSMEG_6487	2-hydroxy-3-carboxy-6-oxo-7-methylocta-2, 4-dienoate decarboxylase	GO:0016787;GO:0070062;GO:0005829;GO:0006568;GO:0001760;GO:1904984;GO:0046872;GO:0046874	K03392-ko00380 Tryptophan metabolism	-
MSMEG_2231	0.523333	0.343333	0.60812	0.384443	0.53529	-	MSMEG_2231	acyl-CoA synthetase	GO:0004321;GO:0016874;GO:0008152;GO:0005524;GO:0008203	-	COG0318-Acyl-CoA synthetases (AMP-forming)/AMP-acid ligases II[IQ]
MSMEG_2913	444.767	291.853	0.607805	2.49007e-07	2.07994e-06	-	MSMEG_2913	hydrolase	GO:0009636;GO:0018786	-	COG0596-Predicted hydrolases or acyltransferases (alpha/beta hydrolase superfamily)[R]
MSMEG_0162	4.07333	2.67333	0.60757	0.374977	0.525499	-	MSMEG_0162	NAD-dependent formate dehydrogenase subunit delta	GO:0008863	-	-
MSMEG_2873	1.86333	1.22333	0.607068	0.124897	0.229423	-	MSMEG_2873	hypothetical protein	GO:0016021;GO:0003865;GO:0006706;GO:0047571;GO:0016491	-	-
MSMEG_1992	5.24333	3.44333	0.606678	0.0317074	0.0757504	-	MSMEG_1992	L-carnitine dehydratase/bile acid-inducible protein F	GO:0016740;GO:0033608	K18289-ko00660 C5-Branched dibasic acid metabolism	COG1804-Predicted acyl-CoA transferases/carnitine dehydratase[C]
MSMEG_3007	52.7	34.6233	0.606058	5.28299e-05	0.000285194	-	MSMEG_3007	succinate-semialdehyde dehydrogenase	GO:0005737;GO:0004029;GO:0016620;GO:0009450;GO:0006807;GO:0009013;GO:0004777	-	COG1012-NAD-dependent aldehyde dehydrogenases[C]
MSMEG_4821	2.34333	1.54	0.605632	0.4069	0.558376	-	MSMEG_4821	hypothetical protein	-	-	COG5470-Uncharacterized conserved protein[S]
MSMEG_3354	7.61	5.00333	0.605007	0.072903	0.149749	-	MSMEG_3354	TetR family transcriptional regulator	GO:0006355;GO:0006351;GO:0003677	-	-
MSMEG_4652	33.7167	22.17	0.604853	4.16801e-05	0.000231116	-	MSMEG_4652	D-oliose 4-ketoreductase	GO:0047837;GO:0005576;GO:0016491	K00078-ko00040 Pentose and glucuronate interconversions;ko00980 Metabolism of xenobiotics by cytochrome P450	COG0673-Predicted dehydrogenases and related proteins[R]
MSMEG_4836	1.11	0.73	0.604591	0.330268	0.479829	-	MSMEG_4836	FadE121 protein	GO:0003995;GO:0050660	K00249-ko00071 Fatty acid degradation;ko00280 Valine, leucine and isoleucine degradation;ko00640 Propanoate metabolism;ko01200 Carbon metabolism;ko01212 Fatty acid metabolism;ko00410 beta-Alanine metabolism;ko03320 PPAR signaling pathway	COG1960-Acyl-CoA dehydrogenases[I]
MSMEG_5960	1.38333	0.91	0.60421	0.272692	0.416953	-	MSMEG_5960	O-antigen polymerase	GO:0016021	-	-
MSMEG_6041	16.35	10.7567	0.60406	0.000136143	0.000670652	-	MSMEG_6041	acyl-CoA dehydrogenase	GO:0003995;GO:0052890;GO:0050660;GO:0051262	-	COG1960-Acyl-CoA dehydrogenases[I]
MSMEG_5567	10.8133	7.11667	0.603538	0.026567	0.0654358	-	MSMEG_5567	TetR family transcriptional regulator	GO:0006355;GO:0006351;GO:0003677	-	-
MSMEG_0374	36.7433	24.2	0.602475	0.000548168	0.00234028	-	MSMEG_0374	glycolate oxidase subunit	GO:0016614;GO:0050660;GO:0008891;GO:0009339	K00104-ko00630 Glyoxylate and dicarboxylate metabolism	COG0277-FAD/FMN-containing dehydrogenases[C]
MSMEG_5115	7.54667	4.97333	0.601626	0.11792	0.218946	-	MSMEG_5115	hypothetical protein	-	-	-
MSMEG_2165	0.586667	0.386667	0.601451	0.555512	0.691822	-	MSMEG_2165	transketolase	GO:0004802;GO:0016021;GO:0005886	K00615-ko00030 Pentose phosphate pathway;ko00710 Carbon fixation in photosynthetic organisms;ko01230 Biosynthesis of amino acids;ko01200 Carbon metabolism;ko01051 Biosynthesis of ansamycins	COG3959-Transketolase, N-terminal subunit[G]
MSMEG_1088	2.07333	1.36667	0.601291	0.121448	0.224475	-	gatA	glutamyl-tRNA(Gln)/aspartyl-tRNA(Asn) amidotransferase subunit alpha	GO:0016740;GO:0016884;GO:0004040	-	COG0154-Asp-tRNAAsn/Glu-tRNAGln amidotransferase A subunit and related amidases[J]
MSMEG_6811	12.6967	8.37667	0.600002	0.0123231	0.0344138	-	MSMEG_6811	hypothetical protein	-	-	-
MSMEG_1280	44.2167	29.1767	0.599775	0.000108493	0.000547767	-	MSMEG_1280	hypothetical protein	-	-	-
MSMEG_5805	6.60667	4.36	0.599594	0.39451	0.544807	-	MSMEG_5805	hypothetical protein	-	-	-
MSMEG_3338	4.22667	2.79	0.599255	0.054148	0.118298	-	MSMEG_3338	FAD/FMN-binding oxidoreductase	GO:0052690;GO:0050661;GO:0009636;GO:0005622;GO:0003959;GO:0018548;GO:0010181;GO:0055114;GO:0016491	-	COG1902-NADH:flavin oxidoreductases, Old Yellow Enzyme family[C]
MSMEG_3975	8.60333	5.68	0.599005	0.0109982	0.031344	-	MSMEG_3975	regulatory protein	GO:0003677	-	COG2508-Regulator of polyketide synthase expression[TQ]
MSMEG_6642	2.75667	1.82	0.598986	0.111692	0.209286	-	MSMEG_6642	caib/baif family protein	GO:0008410;GO:0043427;GO:0033608	-	COG1804-Predicted acyl-CoA transferases/carnitine dehydratase[C]
MSMEG_2273	226.987	149.873	0.598864	0.000112927	0.00056829	-	hypF	[NiFe] hydrogenase maturation protein HypF	GO:0016743;GO:0003725;GO:0008270;GO:0046944	-	COG0068-Hydrogenase maturation factor[O]
MSMEG_3464	41.1733	27.1867	0.598811	2.97561e-05	0.000170947	-	MSMEG_3464	alcohol dehydrogenase	GO:0008270;GO:0004022	K13953-ko00626 Naphthalene degradation;ko00071 Fatty acid degradation;ko00982 Drug metabolism - cytochrome P450;ko00980 Metabolism of xenobiotics by cytochrome P450;ko00010 Glycolysis / Gluconeogenesis;ko00830 Retinol metabolism;ko00625 Chloroalkane and chloroalkene degradation;ko01220 Degradation of aromatic compounds;ko00350 Tyrosine metabolism	COG1064-Zn-dependent alcohol dehydrogenases[R]
MSMEG_2446	104.033	68.7567	0.597474	0.00160483	0.00605941	-	MSMEG_2446	hypothetical protein	-	-	COG3651-Uncharacterized protein conserved in bacteria[S]
MSMEG_2831	77.5733	51.27	0.597446	0.00918314	0.0270078	-	MSMEG_2831	hypothetical protein	-	-	-
MSMEG_0887	230.113	152.247	0.595934	5.85825e-06	3.90471e-05	-	MSMEG_0887	hypothetical protein	-	-	-
MSMEG_4646	107.847	71.3733	0.595525	0.00195504	0.00722302	-	MSMEG_4646	pyruvate synthase	GO:0005618;GO:0047553;GO:0006099;GO:0005886;GO:0006979;GO:0016491	K00174-ko00020 Citrate cycle (TCA cycle);ko00010 Glycolysis / Gluconeogenesis;ko01200 Carbon metabolism;ko00720 Carbon fixation pathways in prokaryotes;ko00650 Butanoate metabolism;ko00620 Pyruvate metabolism	COG0674-Pyruvate:ferredoxin oxidoreductase and related 2-oxoacid:ferredoxin oxidoreductases, alpha subunit[C]
MSMEG_1680	1747.88	1157.35	0.594784	2.08152e-10	2.75791e-09	-	MSMEG_1680	hypothetical protein	-	-	COG3342-Uncharacterized conserved protein[S]
MSMEG_6297	3.95667	2.62	0.594719	0.0507632	0.112326	-	MSMEG_6297	aldehyde dehydrogenase	GO:0004030;GO:0008802;GO:0004029;GO:0006081	K00128-ko00380 Tryptophan metabolism;ko00561 Glycerolipid metabolism;ko00340 Histidine metabolism;ko00071 Fatty acid degradation;ko00280 Valine, leucine and isoleucine degradation;ko00620 Pyruvate metabolism;ko00010 Glycolysis / Gluconeogenesis;ko00330 Arginine and proline metabolism;ko00625 Chloroalkane and chloroalkene degradation;ko00903 Limonene and pinene degradation;ko00410 beta-Alanine met…	COG1012-NAD-dependent aldehyde dehydrogenases[C]
MSMEG_2988	3.32667	2.20333	0.59439	0.120523	0.223146	-	MSMEG_2988	carbon-nitrogen hydrolase	GO:0000257;GO:0016810;GO:0006807	-	COG0388-Predicted amidohydrolase[R]
MSMEG_4519	1.81667	1.20333	0.594257	0.207243	0.339106	-	MSMEG_4519	NrtC protein	GO:0016627	-	-
MSMEG_1746	2.51	1.66333	0.59361	0.0962208	0.186061	-	MSMEG_1746	6-hydroxy-D-nicotine oxidase	GO:0018530;GO:0016614;GO:0050660	-	COG0277-FAD/FMN-containing dehydrogenases[C]
MSMEG_1303	21.9167	14.5367	0.592332	0.0122894	0.0343639	-	MSMEG_1303	transcriptional regulator	GO:0043565	-	-
MSMEG_3518	7.32667	4.86	0.592201	0.144784	0.258891	-	MSMEG_3518	hypothetical protein	-	-	-
MSMEG_0526	1.81333	1.20333	0.591608	0.113986	0.212897	-	MSMEG_0526	oxidoreductase, GMC family protein	GO:0008812;GO:0016614;GO:0050660;GO:0005886	-	COG2303-Choline dehydrogenase and related flavoproteins[E]
MSMEG_4796	1.87333	1.24333	0.591394	0.25278	0.393614	-	MSMEG_4796	hypothetical protein	GO:0005548;GO:0043190;GO:0006810;GO:0015914;GO:0005543;GO:0005886	K02066-ko02010 ABC transporters	COG0767-ABC-type transport system involved in resistance to organic solvents, permease component[Q]
MSMEG_3368	3.28333	2.18	0.590833	0.548508	0.685451	-	MSMEG_3368	hypothetical protein	-	-	-
MSMEG_1688	2.84	1.88667	0.590051	0.309805	0.457631	-	MSMEG_1688	cupin	-	-	-
MSMEG_5360	0.953333	0.633333	0.590016	0.377826	0.528584	-	MSMEG_5360	formate/nitrate transporter	GO:0005215;GO:0016021;GO:0005886	-	COG2116-Formate/nitrite family of transporters[P]
MSMEG_3934	850.64	565.24	0.589685	9.9046e-05	0.000503477	-	MSMEG_3934	phosphoenolpyruvate synthase	GO:0046872;GO:0008986;GO:0006090;GO:0005524;GO:0006094	K01007-ko00720 Carbon fixation pathways in prokaryotes;ko00680 Methane metabolism;ko00620 Pyruvate metabolism;ko01200 Carbon metabolism	COG0574-Phosphoenolpyruvate synthase/pyruvate phosphate dikinase[G]
MSMEG_2620	19.4167	12.9033	0.589552	0.0406435	0.0934143	-	MSMEG_2620	hypothetical protein	GO:0006729;GO:0008124	-	-
MSMEG_3781	1.18333	0.786667	0.589032	0.317803	0.467017	-	MSMEG_3781	hypothetical protein	-	-	COG3662-Uncharacterized protein conserved in bacteria[S]
MSMEG_4212	15.2267	10.1233	0.588916	0.0100582	0.0291612	-	MSMEG_4212	transcriptional regulatory protein CitT	GO:0005737;GO:0009605;GO:0000160;GO:0006355;GO:0006351;GO:0009289;GO:0003677;GO:0001071	K11615-ko02020 Two-component system	COG4565-Response regulator of citrate/malate metabolism[KT]
MSMEG_4367	75.8833	50.5	0.5875	5.90325e-07	4.66264e-06	-	MSMEG_4367	formamidase	GO:0016811;GO:0004040	K01455-ko00460 Cyanoamino acid metabolism;ko01200 Carbon metabolism;ko00910 Nitrogen metabolism;ko00630 Glyoxylate and dicarboxylate metabolism	COG2421-Predicted acetamidase/formamidase[C]
MSMEG_0205	3.85667	2.56667	0.587459	0.350921	0.500812	-	MSMEG_0205	tetracenomycin polyketide synthesis hydroxylase TcmH	GO:0017000;GO:0016491	-	-
MSMEG_0375	182.97	121.803	0.587054	0.0211922	0.0542852	-	MSMEG_0375	phospholipase D	GO:0006644;GO:0048870;GO:0016042;GO:0003824;GO:0070290;GO:0004630	K01115-ko04072 Phospholipase D signaling pathway;ko05231 Choline metabolism in cancer;ko04014 Ras signaling pathway;ko04071 Sphingolipid signaling pathway;ko04666 Fc gamma R-mediated phagocytosis;ko04024 cAMP signaling pathway;ko00564 Glycerophospholipid metabolism;ko04724 Glutamatergic synapse;ko04912 GnRH signaling pathway;ko04144 Endocytosis;ko00565 Ether lipid metabolism	COG1502-Phosphatidylserine/phosphatidylglycerophosphate/cardiolipin synthases and related enzymes[I]
MSMEG_0218	5.28333	3.52	0.585873	0.208976	0.341138	-	MSMEG_0218	3-demethylubiquinone-9 3-methyltransferase	GO:0008168	-	COG3865-Uncharacterized protein conserved in bacteria[S]
MSMEG_5683	16.1067	10.7333	0.58556	0.00437934	0.0144474	-	map	methionine aminopeptidase	GO:0046872;GO:0070084;GO:0070006	-	COG0024-Methionine aminopeptidase[J]
MSMEG_2266	254.493	169.653	0.585038	0.00824465	0.024681	-	MSMEG_2266	hypothetical protein	-	-	-
MSMEG_4926	0.71	0.473333	0.584963	0.356694	0.505846	-	MSMEG_4926	IS1096, tnpA protein	GO:0005618;GO:0006310;GO:0005886;GO:0032196;GO:0003677	-	COG3464-Transposase and inactivated derivatives[L]
MSMEG_6720	28.0767	18.7233	0.584534	0.000588728	0.00249388	-	MSMEG_6720	epoxide hydrolase	GO:0004301;GO:0005737;GO:0019439;GO:0005886	-	COG0596-Predicted hydrolases or acyltransferases (alpha/beta hydrolase superfamily)[R]
MSMEG_6015	2.91667	1.94667	0.583315	0.217781	0.352115	-	MSMEG_6015	acyl-CoA dehydrogenase	GO:0003995;GO:0005737;GO:0016627;GO:0050660	-	COG1960-Acyl-CoA dehydrogenases[I]
MSMEG_2860	1.43333	0.956667	0.583286	0.241286	0.380696	-	MSMEG_2860	virulence factor mce family protein	GO:0016021	-	COG1463-ABC-type transport system involved in resistance to organic solvents, periplasmic component[Q]
MSMEG_6744	8.48333	5.66333	0.58298	0.0773917	0.157484	-	MSMEG_6744	oxidoreductase FAD/NAD	GO:0004733;GO:0010181	-	-
MSMEG_1141	2.39667	1.6	0.582957	0.200421	0.331179	-	MSMEG_1141	ABC transporter	GO:0005548;GO:0043190;GO:0006810;GO:0015914;GO:0005543;GO:0005886	-	COG0767-ABC-type transport system involved in resistance to organic solvents, permease component[Q]
MSMEG_2795	13.9	9.28333	0.58237	0.0200465	0.051818	-	MSMEG_2795	transmembrane transporter	GO:0016021;GO:0055085;GO:0005886	-	COG2807-Cyanate permease[P]
MSMEG_0925	20.4867	13.6933	0.581212	0.0026619	0.00946042	-	MSMEG_0925	hypothetical protein	GO:0008168	-	-
MSMEG_1129	8.14333	5.44333	0.581129	0.0128749	0.0357108	-	MSMEG_1129	D-amino-acid dehydrogenase	GO:0008718;GO:0019478	K00285-ko00360 Phenylalanine metabolism	-
MSMEG_3558	41.5	27.7433	0.58097	7.46883e-05	0.000392805	-	MSMEG_3558	carboxymethylenebutenolidase	GO:0008806;GO:0016787	K01061-ko00364 Fluorobenzoate degradation;ko00361 Chlorocyclohexane and chlorobenzene degradation;ko00623 Toluene degradation	COG0412-Dienelactone hydrolase and related enzymes[Q]
MSMEG_0151	3.70667	2.48	0.579782	0.328732	0.478556	-	MSMEG_0151	PntAB protein	GO:0016021;GO:0055114;GO:0008750;GO:0005886	K00324-ko00760 Nicotinate and nicotinamide metabolism	COG3288-NAD/NADP transhydrogenase alpha subunit[C]
MSMEG_5523	6.89	4.61	0.579737	0.00612356	0.01912	-	MSMEG_5523	peptidase	GO:0008239;GO:0004252;GO:0004175;GO:0051603;GO:0008236	-	COG1506-Dipeptidyl aminopeptidases/acylaminoacyl-peptidases[E]
MSMEG_4968	9.45	6.32333	0.579629	0.00617799	0.0192716	-	MSMEG_4968	two-component system sensor kinase	GO:0005737;GO:0051539;GO:0000155;GO:0016021;GO:0005622;GO:0005506;GO:0005524	K07778-ko02020 Two-component system	COG4585-Signal transduction histidine kinase[T]
MSMEG_2191	3.08667	2.06667	0.578744	0.0961144	0.185965	-	MSMEG_2191	acyl-CoA dehydrogenase	GO:0003995;GO:0005759;GO:0050660;GO:0006552	-	COG1960-Acyl-CoA dehydrogenases[I]
MSMEG_4817	1.15	0.77	0.578704	0.386883	0.537799	-	MSMEG_4817	6-phosphogluconate dehydrogenase	GO:0051287;GO:0004616	-	COG2084-3-hydroxyisobutyrate dehydrogenase and related beta-hydroxyacid dehydrogenases[I]
MSMEG_6444	7.08333	4.74333	0.578527	0.226717	0.362547	-	MSMEG_6444	hypothetical protein	GO:0016021	-	COG4298-Uncharacterized protein conserved in bacteria[S]
MSMEG_4201	32.4667	21.7467	0.578165	0.281187	0.426448	-	MSMEG_4201	tRNA-Leu	-	-	-
MSMEG_5955	15.23	10.2033	0.577875	0.0261333	0.0645868	-	MSMEG_5955	protein-tyrosine kinase	GO:0016021;GO:0004713;GO:0009103	-	COG3944-Capsular polysaccharide biosynthesis protein[M]
MSMEG_3590	0.676667	0.453333	0.577873	0.467411	0.614311	-	MSMEG_3590	hypothetical protein	GO:0016021;GO:0005886	-	COG3662-Uncharacterized protein conserved in bacteria[S]
MSMEG_6227	103.933	69.6567	0.577325	0.000236383	0.00111323	-	MSMEG_6227	PadR family transcriptional regulator	-	-	COG1695-Predicted transcriptional regulators[K]
MSMEG_1236	39.7567	26.6567	0.5767	0.00685684	0.0210474	-	MSMEG_1236	Mpr protein	GO:0016021	-	-
MSMEG_1091	6.03	4.04333	0.576613	0.148263	0.263238	-	ureE	urease accessory protein UreE	GO:0005737;GO:0016151;GO:0018307;GO:0006457	-	COG2371-Urease accessory protein UreE[O]
MSMEG_1289	10.8567	7.28	0.576571	0.0204953	0.0527068	-	MSMEG_1289	hypothetical protein	GO:0043565	-	-
MSMEG_6854	1.58	1.06	0.57586	0.210832	0.343602	-	MSMEG_6854	3-isopropylmalate dehydratase large subunit	GO:0003861;GO:0046872;GO:0051539;GO:0009098	K01703-ko00290 Valine, leucine and isoleucine biosynthesis;ko01230 Biosynthesis of amino acids;ko00660 C5-Branched dibasic acid metabolism;ko01210 2-Oxocarboxylic acid metabolism	COG0065-3-isopropylmalate dehydratase large subunit[E]
MSMEG_5801	2.34	1.57	0.575744	0.146982	0.261532	-	MSMEG_5801	hydroxylase	GO:0005618;GO:0005829;GO:0016491;GO:0071949;GO:0005886	-	-
MSMEG_2979	2.27	1.52333	0.575461	0.228404	0.364599	-	MSMEG_2979	ABC transporter ATP-binding protein	GO:0006865;GO:0016887;GO:0005524;GO:0005886	K11962-ko02010 ABC transporters	COG4674-Uncharacterized ABC-type transport system, ATPase component[R]
MSMEG_4744	14.1	9.46333	0.575275	0.0444715	0.100858	-	MSMEG_4744	hypothetical protein	-	-	-
MSMEG_6435	25.8467	17.3533	0.574765	0.0148773	0.0403901	-	MSMEG_6435	hypothetical protein	GO:0016021	-	-
MSMEG_1454	4.97333	3.34	0.574365	0.525284	0.665856	-	MSMEG_1454	hypothetical protein	-	-	-
MSMEG_5815	2.02	1.35667	0.574289	0.130884	0.23821	-	MSMEG_5815	betaine aldehyde dehydrogenase	GO:0046872;GO:0008802;GO:0019285	-	COG1012-NAD-dependent aldehyde dehydrogenases[C]
MSMEG_6870	6.24667	4.19667	0.573843	0.0575717	0.124418	-	MSMEG_6870	creatinine amidohydrolase	GO:0006602;GO:0047789;GO:0006601;GO:0008270;GO:0030145	K01470-ko00330 Arginine and proline metabolism	COG1402-Uncharacterized protein, putative amidase[R]
MSMEG_5935	200.97	135.15	0.572419	3.23867e-07	2.66436e-06	-	MSMEG_5935	ATP-dependent DNA helicase	GO:0005737;GO:0006310;GO:0009378;GO:0009432;GO:0008026;GO:0006281;GO:0006260;GO:0043590;GO:0003676;GO:0003677;GO:0005694;GO:0005524;GO:0043140	K03654-ko03018 RNA degradation	COG0514-Superfamily II DNA helicase[L]
MSMEG_2921	5.43667	3.65667	0.572193	0.0906505	0.178191	-	MSMEG_2921	NADPH-flavin oxidoreductase	GO:0052873;GO:0003954	K19285-ko00740 Riboflavin metabolism	COG0778-Nitroreductase[C]
MSMEG_5968	232.33	156.29	0.57195	1.2791e-06	9.48363e-06	-	MSMEG_5968	polysaccharide biosynthesis protein	GO:0016021;GO:0000271;GO:0005886	-	-
MSMEG_6293	10.9967	7.40333	0.570819	0.0325337	0.0773045	-	MSMEG_6293	transcriptional regulatory protein	GO:0006355;GO:0006351;GO:0003677	-	-
MSMEG_0222	121.977	82.1233	0.570741	3.3986e-05	0.000192705	-	MSMEG_0222	hypothetical protein	-	-	-
MSMEG_5481	5.54	3.73333	0.569422	0.101606	0.194061	-	MSMEG_5481	hypothetical protein	-	-	-
MSMEG_0573	0.306667	0.206667	0.569366	0.748029	0.841565	-	MSMEG_0573	ECF sigma factor RpoE1	GO:0016779;GO:0051409;GO:0006355;GO:0003700;GO:0034605;GO:0016987;GO:0005618;GO:0006950;GO:0006352;GO:0003677;GO:0009408;GO:0006979	-	COG1595-DNA-directed RNA polymerase specialized sigma subunit, sigma24 homolog[K]
MSMEG_1306	1.16667	0.786667	0.568568	0.270483	0.414448	-	MSMEG_1306	aldehyde dehydrogenase	GO:0004029	K00128-ko00380 Tryptophan metabolism;ko00561 Glycerolipid metabolism;ko00340 Histidine metabolism;ko00071 Fatty acid degradation;ko00280 Valine, leucine and isoleucine degradation;ko00620 Pyruvate metabolism;ko00010 Glycolysis / Gluconeogenesis;ko00330 Arginine and proline metabolism;ko00625 Chloroalkane and chloroalkene degradation;ko00903 Limonene and pinene degradation;ko00410 beta-Alanine met…	COG1012-NAD-dependent aldehyde dehydrogenases[C]
MSMEG_0883	37.9333	25.5833	0.568262	5.64014e-06	3.76702e-05	-	MSMEG_0883	amidohydrolase	GO:0004151;GO:0016810	-	COG3653-N-acyl-D-aspartate/D-glutamate deacylase[Q]
MSMEG_6233	315.093	212.527	0.568135	0.00574676	0.0181605	-	MSMEG_6233	hypothetical protein	GO:0005737;GO:0009395;GO:0006644;GO:0007568;GO:0070062;GO:0016020;GO:0035900;GO:0070290;GO:0008270;GO:0004620;GO:0043227;GO:1903999	-	COG2220-Predicted Zn-dependent hydrolases of the beta-lactamase fold[R]
MSMEG_0502	6.53	4.41	0.566304	0.0340491	0.0802339	-	MSMEG_0502	glucosidase	GO:0050081;GO:0046872;GO:0005975;GO:0016616;GO:0008706	K01222-ko00010 Glycolysis / Gluconeogenesis	COG1486-Alpha-galactosidases/6-phospho-beta-glucosidases, family 4 of glycosyl hydrolases[G]
MSMEG_2340	1.39	0.94	0.564352	0.439615	0.587592	-	MSMEG_2340	hypothetical protein	GO:0005737;GO:0070402;GO:0000287;GO:0008299;GO:0004452;GO:0010181;GO:0016491	-	-
MSMEG_2558	1.36	0.92	0.563901	0.265501	0.407963	-	MSMEG_2558	NikQ protein	GO:0016705;GO:0004497;GO:0006631;GO:0005506;GO:0020037	-	COG2124-Cytochrome P450[Q]
MSMEG_5409	66.3133	44.86	0.563869	0.00307522	0.010719	-	MSMEG_5409	hypothetical protein	GO:0016021	-	-
MSMEG_1991	5.04	3.41	0.563652	0.0509466	0.112655	-	MSMEG_1991	isovaleryl-CoA dehydrogenase	GO:0050660;GO:0033539;GO:0052890;GO:0000062;GO:0055088;GO:0030435;GO:0004085;GO:0003995;GO:0009055	K00253-ko00280 Valine, leucine and isoleucine degradation	COG1960-Acyl-CoA dehydrogenases[I]
MSMEG_3525	15.3667	10.4	0.563221	0.0109937	0.031344	-	MSMEG_3525	XRE family transcriptional regulator	GO:0043565	-	-
MSMEG_4121	27.04	18.3033	0.562989	0.00734966	0.0222775	-	MSMEG_4121	GntR family transcriptional regulator	GO:0003700;GO:0006351;GO:0003677	-	COG2186-Transcriptional regulators[K]
MSMEG_3729	3.68333	2.49333	0.562936	0.0279991	0.0683446	-	katG	catalase/peroxidase HPI	GO:0046872;GO:0042744;GO:0006979;GO:0020037;GO:0004096	K00434-ko00053 Ascorbate and aldarate metabolism;ko00480 Glutathione metabolism	COG0376-Catalase (peroxidase I)[P]
MSMEG_6582	2.92	1.97667	0.562899	0.129328	0.236036	-	MSMEG_6582	pyridine nucleotide-disulfide oxidoreductase domain-containing protein	GO:0042372;GO:0016491	-	COG1252-NADH dehydrogenase, FAD-containing subunit[C]
MSMEG_5733	3496.21	2367.16	0.562631	6.74342e-05	0.000358114	-	MSMEG_5733	universal stress protein family protein	GO:0006950	-	COG0589-Universal stress protein UspA and related nucleotide-binding proteins[T]
MSMEG_5011	99.4233	67.3467	0.561978	0.00540513	0.0172058	-	MSMEG_5011	hypothetical protein	GO:0016021	-	-
MSMEG_5614	81.5533	55.2467	0.561856	0.000304427	0.00139252	-	MSMEG_5614	hypothetical protein	GO:0019475;GO:0016740;GO:0046872	-	COG3246-Uncharacterized conserved protein[S]
MSMEG_0413	5.70667	3.86667	0.561558	0.0991092	0.190435	-	MSMEG_0413	hypothetical protein	GO:0071555;GO:0016021;GO:0006869;GO:0005886	-	-
MSMEG_3959	22.5933	15.31	0.561423	0.00171875	0.00645223	-	MSMEG_3959	transcriptional regulator	GO:0043469;GO:0003700;GO:0042843;GO:0006355;GO:0006351;GO:0003677	-	COG2186-Transcriptional regulators[K]
MSMEG_1622	9.47	6.42	0.560791	0.00476381	0.0154735	-	MSMEG_1622	DNA repair polymerase	GO:0003887;GO:0006281	-	-
MSMEG_6569	1.92667	1.30667	0.560216	0.57809	0.711126	-	MSMEG_6569	hypothetical protein	GO:0005886	-	COG2847-Uncharacterized protein conserved in bacteria[S]
MSMEG_3787	3.02667	2.05333	0.559762	0.0918198	0.179812	-	MSMEG_3787	D-aminoacylase	GO:0005737;GO:0047420	-	COG3653-N-acyl-D-aspartate/D-glutamate deacylase[Q]
MSMEG_3783	11.5433	7.83333	0.559362	0.00470835	0.0153315	-	MSMEG_3783	acyl-CoA dehydrogenase	GO:0050660;GO:0033539;GO:0052890;GO:0000062;GO:0055088;GO:0030435;GO:0003995;GO:0009055	-	COG1960-Acyl-CoA dehydrogenases[I]
MSMEG_5770	828.767	562.437	0.559275	0.0108706	0.0310481	-	MSMEG_5770	hypothetical protein	-	-	-
MSMEG_1584	1.93	1.31	0.559034	0.406686	0.558199	-	MSMEG_1584	hypothetical protein	-	-	-
MSMEG_6807	11.6467	7.90667	0.558776	0.030361	0.0731262	-	MSMEG_6807	TetR family transcriptional regulator	GO:0006355;GO:0006351;GO:0003677	-	COG1309-Transcriptional regulator[K]
MSMEG_3318	3.79	2.57333	0.55856	0.0901246	0.177371	-	MSMEG_3318	oxidoreductase	GO:0044550;GO:0004497;GO:0071949	-	COG0654-2-polyprenyl-6-methoxyphenol hydroxylase and related FAD-dependent oxidoreductases[HC]
MSMEG_2029	2.53667	1.72333	0.557732	0.225523	0.361414	-	MSMEG_2029	3-ketoacyl-ACP reductase	GO:0045122;GO:0004316;GO:0016491	-	COG1028-Dehydrogenases with different specificities (related to short-chain alcohol dehydrogenases)[IQR]
MSMEG_2257	0.696667	0.473333	0.557612	0.374044	0.524356	-	MSMEG_2257	cytochrome P450-terp	GO:0005737;GO:0004497;GO:0016705;GO:0005506;GO:0020037	-	COG2124-Cytochrome P450[Q]
MSMEG_1866	7.97667	5.42	0.557493	0.0336329	0.079339	-	MSMEG_1866	transposase B	GO:0015074;GO:0003676	-	COG2801-Transposase and inactivated derivatives[L]
MSMEG_6139	71.19	48.39	0.556966	0.0321946	0.0766381	-	MSMEG_6139	HTH-type transcriptional regulator	GO:0006355;GO:0006351;GO:0003677	-	-
MSMEG_5879	3.64667	2.48	0.556238	0.248619	0.388884	-	MSMEG_5879	D-alanyl-D-alanine dipeptidase	GO:0005737;GO:0042594;GO:0005618;GO:0016805;GO:0071555;GO:0008270;GO:0009252;GO:0008237;GO:0009046	K08641-ko02020 Two-component system;ko01502 Vancomycin resistance	COG2173-D-alanyl-D-alanine dipeptidase[M]
MSMEG_3294	1.15667	0.786667	0.556149	0.718292	1	-	MSMEG_3294	hypothetical protein	-	-	-
MSMEG_6480	9.3	6.33	0.555025	0.0593056	0.127429	-	MSMEG_6480	transcriptional regulatory protein	GO:0006355;GO:0006351;GO:0003677	-	-
MSMEG_5990	6.14667	4.18667	0.554002	0.0333922	0.0788462	-	MSMEG_5990	lipid-transfer protein	GO:0016747;GO:0008152	-	COG0183-Acetyl-CoA acetyltransferase[I]
MSMEG_3925	5.24667	3.57667	0.552785	0.0869561	0.172434	-	MSMEG_3925	AttM/AiiB family protein	GO:0102007;GO:0046872	K18610-ko00750 Vitamin B6 metabolism	-
MSMEG_2108	2.18	1.48667	0.552247	0.261172	0.403017	-	MSMEG_2108	hypothetical protein	GO:0016787	-	COG3687-Predicted metal-dependent hydrolase[R]
MSMEG_0158	44.74	30.5167	0.551968	6.31779e-05	0.000336331	-	MSMEG_0158	formyl-coenzyme A transferase	GO:0033611;GO:0033608	-	COG1804-Predicted acyl-CoA transferases/carnitine dehydratase[C]
MSMEG_3344	120.857	82.4567	0.551589	8.76112e-06	5.64932e-05	-	MSMEG_3344	hypothetical protein	GO:0016021	-	-
MSMEG_5928	3.98667	2.72333	0.549809	0.172802	0.296492	-	MSMEG_5928	hypothetical protein	GO:0016021	-	-
MSMEG_0730	29.9433	20.46	0.549429	0.000461352	0.0020144	-	MSMEG_0730	oleandomycin glycosyltransferase	GO:0016758;GO:0046677;GO:0016999	-	COG1819-Glycosyl transferases, related to UDP-glucuronosyltransferase[GC]
MSMEG_3181	40.3733	27.5933	0.549083	0.00457967	0.0149947	-	MSMEG_3181	hypothetical protein	-	-	-
MSMEG_4457	1.78	1.21667	0.548943	0.29942	0.446125	-	MSMEG_4457	AsnC family transcriptional regulator	GO:0003700;GO:0043565;GO:0006351;GO:0005622	-	COG1522-Transcriptional regulators[K]
MSMEG_5356	2.43333	1.66333	0.548857	0.582681	0.715024	-	MSMEG_5356	hypothetical protein	GO:0016021	-	-
MSMEG_4141	53.4333	36.53	0.548658	0.032595	0.0773095	-	MSMEG_4141	hypothetical protein	GO:0016705	-	-
MSMEG_1846	19.8	13.5367	0.548628	0.0435264	0.0991679	-	MSMEG_1846	polysulfide reductase NrfD	GO:0016021	-	COG3301-Formate-dependent nitrite reductase, membrane component[P]
MSMEG_6839	17.67	12.0833	0.548284	0.0217589	0.055541	-	MSMEG_6839	AraC family transcriptional regulator	GO:0009896;GO:0043565;GO:0003700;GO:0006351;GO:0019172;GO:0019243	-	COG4977-Transcriptional regulator containing an amidase domain and an AraC-type DNA-binding HTH domain[K]
MSMEG_4900	663.327	453.81	0.547631	2.52848e-05	0.000147729	-	MSMEG_4900	Pks14 protein	GO:0016021;GO:0005886	-	-
MSMEG_5473	76.25	52.2	0.546688	0.00119993	0.00469056	-	MSMEG_5473	transporter	GO:0015297;GO:0016021;GO:0009450;GO:0015179;GO:0005887;GO:0015185;GO:0015171	-	COG1113-Gamma-aminobutyrate permease and related permeases[E]
MSMEG_0882	140.747	96.4	0.545996	0.000149882	0.000733355	-	MSMEG_0882	hypothetical protein	GO:0016491;GO:0010181	-	-
MSMEG_2262	359.893	246.703	0.544792	0.0242239	0.0605783	-	hybA	hydrogenase-2, small subunit	GO:0051538;GO:0051539;GO:0051536;GO:0033748;GO:0009375;GO:0047806;GO:0042597;GO:0046872;GO:0008901	K06282-ko00633 Nitrotoluene degradation	COG1740-Ni,Fe-hydrogenase I small subunit[C]
MSMEG_4339	17.0767	11.7067	0.544696	0.0016026	0.00605446	-	MSMEG_4339	hypothetical protein	GO:0005737;GO:0000160;GO:0006355;GO:0006351;GO:0003677	-	COG2197-Response regulator containing a CheY-like receiver domain and an HTH DNA-binding domain[TK]
MSMEG_0779	6.15	4.21667	0.544483	0.123032	0.22657	-	MSMEG_0779	3-oxoacyl-ACP reductase	GO:0051287;GO:0050661;GO:0046872;GO:0004316;GO:0030497	K00059-ko01212 Fatty acid metabolism;ko00780 Biotin metabolism;ko00061 Fatty acid biosynthesis;ko01040 Biosynthesis of unsaturated fatty acids	COG1028-Dehydrogenases with different specificities (related to short-chain alcohol dehydrogenases)[IQR]
MSMEG_0160	6.82	4.67667	0.544291	0.0122632	0.0343054	-	MSMEG_0160	formate dehydrogenase subunit beta	GO:0051539;GO:0008137;GO:0008863;GO:0050583;GO:0010181;GO:0046872	K00124-ko00680 Methane metabolism;ko01200 Carbon metabolism;ko00630 Glyoxylate and dicarboxylate metabolism	COG1894-NADH:ubiquinone oxidoreductase, NADH-binding (51 kD) subunit[C]
MSMEG_4810	2.97	2.03667	0.544253	0.213563	0.34684	-	MSMEG_4810	hypothetical protein	GO:0005737;GO:0018771;GO:0019380;GO:0052823	-	-
MSMEG_5957	2.53667	1.74	0.543847	0.10172	0.194185	-	algD	GDP-mannose 6-dehydrogenase AlgD	GO:0047919;GO:0003979;GO:0000271;GO:0042121;GO:0051287	K00066-ko02020 Two-component system;ko00520 Amino sugar and nucleotide sugar metabolism;ko00051 Fructose and mannose metabolism	COG1004-Predicted UDP-glucose 6-dehydrogenase[M]
MSMEG_5543	10065.7	6905.23	0.543682	0.016153	0.0432424	-	MSMEG_5543	hypothetical protein	-	-	-
MSMEG_5564	2.61333	1.79333	0.543247	0.305148	0.452358	-	MSMEG_5564	NAD(P)H dehydrogenase, quinone family protein	GO:0005737;GO:0070062;GO:0007613;GO:0005654;GO:0046872;GO:0016491	K00355-ko00130 Ubiquinone and other terpenoid-quinone biosynthesis	COG2249-Putative NADPH-quinone reductase (modulator of drug activity B)[R]
MSMEG_6852	8.61667	5.91333	0.543158	0.0243061	0.0606848	-	MSMEG_6852	carboxylesterase/lipase	GO:0016787;GO:0034338;GO:0009056;GO:0008152	-	COG0657-Esterase/lipase[I]
MSMEG_6317	206.27	141.557	0.543154	6.23719e-05	0.000332582	-	MSMEG_6317	lipolytic protein G-D-S-L	-	-	COG2755-Lysophospholipase L1 and related esterases[E]
MSMEG_2569	2.42333	1.66333	0.542916	0.199539	0.330056	-	MSMEG_2569	oxidoreductase, 2OG-Fe(II) oxygenase	GO:0005737;GO:0051213;GO:0005634;GO:0046872;GO:0005829;GO:0016491	-	COG3491-Isopenicillin N synthase and related dioxygenases[R]
MSMEG_6683	1.85	1.27	0.542697	0.425544	0.575621	-	MSMEG_6683	peroxiredoxin	GO:0005737;GO:0016209;GO:0051920;GO:0045454;GO:0016491	-	COG1225-Peroxiredoxin[O]
MSMEG_2190	2.31	1.58667	0.541894	0.161508	0.281176	-	MSMEG_2190	acyl-CoA dehydrogenase	GO:0050660;GO:0033539;GO:0052890;GO:0000062;GO:0055088;GO:0004085;GO:0003995;GO:0009055	-	COG1960-Acyl-CoA dehydrogenases[I]
MSMEG_4501	2.12	1.45667	0.541393	0.155165	0.272544	-	MSMEG_4501	sodium:dicarboxylate symporter	GO:0016021;GO:0006835;GO:0015293;GO:0005886	K11103-ko02020 Two-component system	COG1301-Na+/H+-dicarboxylate symporters[C]
MSMEG_4857	7.06667	4.85667	0.541063	0.356568	0.505776	-	MSMEG_4857	hypothetical protein	GO:0005506;GO:0051538;GO:0055114;GO:0009055	-	-
MSMEG_6834	3.93333	2.70333	0.541013	0.180351	0.30617	-	MSMEG_6834	alcohol dehydrogenase	GO:0008270;GO:0004022	K13953-ko00626 Naphthalene degradation;ko00071 Fatty acid degradation;ko00982 Drug metabolism - cytochrome P450;ko00980 Metabolism of xenobiotics by cytochrome P450;ko00010 Glycolysis / Gluconeogenesis;ko00830 Retinol metabolism;ko00625 Chloroalkane and chloroalkene degradation;ko01220 Degradation of aromatic compounds;ko00350 Tyrosine metabolism	COG1064-Zn-dependent alcohol dehydrogenases[R]
MSMEG_3553	6.96333	4.78667	0.540757	0.0285327	0.0693105	-	hydA	phenylhydantoinase	GO:0005737;GO:0016810;GO:0046872;GO:0004157	K01464-ko00983 Drug metabolism - other enzymes;ko00410 beta-Alanine metabolism;ko00240 Pyrimidine metabolism;ko00770 Pantothenate and CoA biosynthesis	COG0044-Dihydroorotase and related cyclic amidohydrolases[F]
MSMEG_0516	3.41667	2.35	0.539929	0.129251	0.236027	-	MSMEG_0516	sugar transporter	GO:0016021;GO:0006810;GO:0008643;GO:0005886	-	COG1175-ABC-type sugar transport systems, permease components[G]
MSMEG_0660	14.85	10.2167	0.539538	0.00309983	0.0107875	-	MSMEG_0660	extracellular solute-binding protein	GO:0019808;GO:0042597;GO:0015846	K11069-ko02010 ABC transporters	COG0687-Spermidine/putrescine-binding periplasmic protein[E]
MSMEG_5075	33.96	23.38	0.538562	0.0072693	0.0220851	-	MSMEG_5075	ABC transporter ATP-binding protein	GO:0006810;GO:0016887;GO:0005524;GO:0005886	-	COG4152-ABC-type uncharacterized transport system, ATPase component[R]
MSMEG_3998	5.38333	3.70667	0.538377	0.0672321	0.140531	-	MSMEG_3998	MmsAB operon regulatory protein	GO:0043565;GO:0003700;GO:0005829;GO:0006355;GO:0006351;GO:0000987;GO:2000284	-	COG2207-AraC-type DNA-binding domain-containing proteins[K]
MSMEG_3977	2.89	1.99	0.538301	0.207614	0.33956	-	MSMEG_3977	hypothetical protein	GO:0005737;GO:0004497;GO:0006730;GO:0016705;GO:0019386;GO:0005886;GO:0018537	-	-
MSMEG_6374	2.41333	1.66333	0.53695	0.191083	0.319302	-	panE	2-dehydropantoate 2-reductase	GO:0005737;GO:0015940;GO:0050661;GO:0008677	K00077-ko00770 Pantothenate and CoA biosynthesis	COG1893-Ketopantoate reductase[H]
MSMEG_5744	8.72333	6.01333	0.536715	0.177311	0.302164	-	gvpK	gas vesicle protein K	GO:0031411;GO:0031412;GO:0012506;GO:0005198	-	-
MSMEG_5583	9.51333	6.56333	0.535522	0.00730706	0.0221895	-	MSMEG_5583	HNH endonuclease	GO:0004519	-	-
MSMEG_0273	2.19333	1.51333	0.535395	0.480898	0.626991	-	MSMEG_0273	ethanolamine utilization protein EutN	GO:0006974;GO:0046336	-	COG4576-Carbon dioxide concentrating mechanism/carboxysome shell protein[QC]
MSMEG_5906	10.8867	7.51333	0.535037	0.00692469	0.0212058	-	MSMEG_5906	acyl-CoA dehydrogenase	GO:0003995;GO:0005737;GO:0050660	-	COG1960-Acyl-CoA dehydrogenases[I]
MSMEG_5991	5.28333	3.64667	0.53487	0.214888	0.348127	-	MSMEG_5991	MaoC like domain-containing protein	-	-	-
MSMEG_1098	14.97	10.3333	0.534769	0.00465635	0.0152076	-	MSMEG_1098	acyl-CoA synthetase	GO:0004467;GO:0006635;GO:0005524	-	COG0318-Acyl-CoA synthetases (AMP-forming)/AMP-acid ligases II[IQ]
MSMEG_3005	32.8133	22.66	0.534134	0.00343739	0.0117802	-	MSMEG_3005	3-hydroxyacyl-CoA dehydrogenase	GO:0005794;GO:0006631;GO:0070062;GO:0005730;GO:0005829;GO:0070403;GO:0005886;GO:0003857;GO:0050104	K13247-ko00040 Pentose and glucuronate interconversions	COG1250-3-hydroxyacyl-CoA dehydrogenase[I]
MSMEG_5242	1570.44	1085.05	0.533412	0.000260572	0.00120885	-	MSMEG_5242	acyltransferase	GO:0019432;GO:0004144;GO:0006071	-	-
MSMEG_6006	25.5567	17.66	0.533214	0.00269056	0.00955666	-	MSMEG_6006	hypothetical protein	GO:0016021	-	-
MSMEG_0337	7.43667	5.14	0.532888	0.095453	0.185019	-	MSMEG_0337	hypothetical protein	-	-	-
MSMEG_3394	49.0133	33.91	0.531463	0.0112098	0.0318382	-	MSMEG_3394	cupin	-	-	-
MSMEG_2597	262.04	181.293	0.531461	2.52059e-06	1.7994e-05	-	MSMEG_2597	aldehyde dehydrogenase	GO:0005759;GO:0019413;GO:0004030;GO:0004029;GO:0006068	K00128-ko00380 Tryptophan metabolism;ko00561 Glycerolipid metabolism;ko00340 Histidine metabolism;ko00071 Fatty acid degradation;ko00280 Valine, leucine and isoleucine degradation;ko00620 Pyruvate metabolism;ko00010 Glycolysis / Gluconeogenesis;ko00330 Arginine and proline metabolism;ko00625 Chloroalkane and chloroalkene degradation;ko00903 Limonene and pinene degradation;ko00410 beta-Alanine met…	COG1012-NAD-dependent aldehyde dehydrogenases[C]
MSMEG_1874	2004.14	1387.02	0.530998	0.000366644	0.00163811	-	mtrA	DNA-binding response regulator MtrA	GO:0005737;GO:0000160;GO:0005622;GO:0006355;GO:0006351;GO:0003677	K07670-ko02020 Two-component system	COG0745-Response regulators consisting of a CheY-like receiver domain and a winged-helix DNA-binding domain[TK]
MSMEG_5938	0.303333	0.21	0.530515	0.737739	0.833278	-	MSMEG_5938	hypothetical protein	-	-	-
MSMEG_4208	1.42	0.983333	0.530138	0.221336	0.356891	-	MSMEG_4208	integral membrane protein	GO:0016021	-	COG3333-Uncharacterized protein conserved in bacteria[S]
MSMEG_4775	1.24667	0.863333	0.530086	0.494234	0.639021	-	MSMEG_4775	enoyl-CoA hydratase/isomerase	GO:0004300;GO:0006631;GO:0043956;GO:0016853;GO:0008152	-	COG1024-Enoyl-CoA hydratase/carnithine racemase[I]
MSMEG_1762	256.29	177.493	0.530012	0.000344559	0.00155697	-	MSMEG_1762	piperideine-6-carboxylic acid dehydrogenase	GO:0004029;GO:0006081	K00128-ko00380 Tryptophan metabolism;ko00561 Glycerolipid metabolism;ko00340 Histidine metabolism;ko00071 Fatty acid degradation;ko00280 Valine, leucine and isoleucine degradation;ko00620 Pyruvate metabolism;ko00010 Glycolysis / Gluconeogenesis;ko00330 Arginine and proline metabolism;ko00625 Chloroalkane and chloroalkene degradation;ko00903 Limonene and pinene degradation;ko00410 beta-Alanine met…	COG1012-NAD-dependent aldehyde dehydrogenases[C]
MSMEG_1324	6.05333	4.19333	0.529632	0.49219	0.63663	-	MSMEG_1324	hypothetical protein	-	-	-
MSMEG_2355	0.956667	0.663333	0.528282	0.456813	0.60414	-	MSMEG_2355	hypothetical protein	-	-	COG3176-Putative hemolysin[R]
MSMEG_3337	8.06	5.59	0.527932	0.281956	0.427416	-	MSMEG_3337	hypothetical protein	-	-	-
MSMEG_0661	8.3	5.75667	0.527878	0.01216	0.0340753	-	MSMEG_0661	glutamate-1-semialdehyde 2,1-aminomutase	GO:0005737;GO:0006782;GO:0042286;GO:0030170;GO:0008483	K01845-ko00860 Porphyrin and chlorophyll metabolism	COG0001-Glutamate-1-semialdehyde aminotransferase[H]
MSMEG_2915	38.6	26.7733	0.527804	0.000126898	0.000629859	-	MSMEG_2915	sensor histidine kinase	GO:0000155;GO:0005829;GO:0000287;GO:0005622;GO:0046777;GO:0005509;GO:0016887;GO:0005886;GO:0016021;GO:0005524;GO:0042803	K07656-ko02020 Two-component system	COG5002-Signal transduction histidine kinase[T]
MSMEG_3716	1.73	1.2	0.527738	0.763451	0.854065	-	MSMEG_3716	hypothetical protein	-	-	-
MSMEG_0509	1.15333	0.8	0.527738	0.388152	0.538875	-	MSMEG_0509	transcriptional regulatory protein	GO:0003700;GO:0005622;GO:0006351;GO:0003677	-	COG1349-Transcriptional regulators of sugar metabolism[KG]
MSMEG_0648	1.02333	0.71	0.527385	0.728219	1	-	MSMEG_0648	hypothetical protein	-	-	-
MSMEG_3180	9.69	6.72333	0.52732	0.147724	0.262424	-	MSMEG_3180	MerR family transcriptional regulator	GO:0006355;GO:0045340;GO:0046689;GO:0006351;GO:0003677	-	COG0789-Predicted transcriptional regulators[K]
MSMEG_2234	0.49	0.34	0.527247	0.499543	0.643739	-	MSMEG_2234	acyl-CoA dehydrogenase	GO:0055088;GO:0009791;GO:0033539;GO:0006635;GO:0055007;GO:0005978;GO:0052890;GO:0005739;GO:0070991;GO:0009409;GO:0005759;GO:0050660;GO:0001889;GO:0000062;GO:0042594;GO:0006111;GO:0003995;GO:0019254;GO:0051791;GO:0009055	-	COG1960-Acyl-CoA dehydrogenases[I]
MSMEG_4618	867.83	602.657	0.526076	0.0151819	0.0410635	-	MSMEG_4618	isochorismatase	GO:0016787;GO:0008152	-	-
MSMEG_2792	7.87333	5.47	0.525434	0.0660112	0.138511	-	MSMEG_2792	Clp amino terminal domain-containing protein	GO:0019538;GO:0008233;GO:0005524	-	COG0542-ATPases with chaperone activity, ATP-binding subunit[O]
MSMEG_1475	178.127	123.777	0.525164	5.02987e-05	0.00027311	-	MSMEG_1475	hypothetical protein	GO:0004497;GO:0016705	-	COG2141-Coenzyme F420-dependent N5,N10-methylene tetrahydromethanopterin reductase and related flavin-dependent oxidoreductases[C]
MSMEG_1206	460.467	320.033	0.524875	0.0629119	0.133163	-	MSMEG_1206	hypothetical protein	-	-	-
MSMEG_4545	0.623333	0.433333	0.524527	0.435553	0.583716	-	MSMEG_4545	extracellular solute-binding protein	GO:0042938;GO:0043190;GO:0030288;GO:0015031;GO:0015197;GO:0055085	K15580-ko02024 Quorum sensing;ko01501 beta-Lactam resistance;ko02010 ABC transporters	COG0747-ABC-type dipeptide transport system, periplasmic component[E]
MSMEG_4565	36.4533	25.35	0.524065	0.0364367	0.0850625	-	MSMEG_4565	oxidoreductase	GO:0046686;GO:0005829;GO:0050236;GO:0016491	-	COG0667-Predicted oxidoreductases (related to aryl-alcohol dehydrogenases)[C]
MSMEG_3724	15.83	11.01	0.523847	0.0390142	0.0900815	-	pqqB	pyrroloquinoline quinone biosynthesis protein PqqB	GO:0006810;GO:0018189	-	-
MSMEG_1402	118.477	82.45	0.523012	2.1383e-06	1.54335e-05	-	MSMEG_1402	hypothetical protein	-	-	-
MSMEG_4434	2.5	1.74	0.522841	0.253894	0.39496	-	MSMEG_4434	Cof protein	GO:0005737;GO:0016787;GO:0046872;GO:0016791;GO:0044283	-	COG0561-Predicted hydrolases of the HAD superfamily[R]
MSMEG_6501	217.517	151.633	0.520539	0.000547315	0.00233817	-	MSMEG_6501	hypothetical protein	GO:0016021	-	-
MSMEG_3006	42.4433	29.5967	0.520103	0.000377968	0.0016841	-	MSMEG_3006	Fe-dependent alcohol dehydrogenase	GO:0046872;GO:0005739;GO:0004022;GO:0050093	-	COG1454-Alcohol dehydrogenase, class IV[C]
MSMEG_2958	4055.7	2829.26	0.519529	0.0155301	0.0418411	-	MSMEG_2958	hypothetical protein	GO:0016021	-	-
MSMEG_5970	21.9833	15.3433	0.518798	0.000997913	0.00398446	-	MSMEG_5970	glutamate-1-semialdehyde 2,1-aminomutase	GO:0005737;GO:0006782;GO:0042286;GO:0030170;GO:0008483	-	COG0001-Glutamate-1-semialdehyde aminotransferase[H]
MSMEG_6567	3.20333	2.23667	0.518224	0.209155	0.341287	-	MSMEG_6567	iron-dependent peroxidase	GO:0033212;GO:0020037;GO:0005623;GO:0005576;GO:0015684;GO:0046872;GO:0004601	-	COG2837-Predicted iron-dependent peroxidase[P]
MSMEG_5374	3.38667	2.36667	0.517009	0.141141	0.253837	-	MSMEG_5374	glutamate--ammonia ligase	GO:0004356;GO:0005524;GO:0006542	K01915-ko00250 Alanine, aspartate and glutamate metabolism;ko04727 GABAergic synapse;ko01230 Biosynthesis of amino acids;ko00220 Arginine biosynthesis;ko04724 Glutamatergic synapse;ko00630 Glyoxylate and dicarboxylate metabolism;ko02020 Two-component system;ko00910 Nitrogen metabolism	COG0174-Glutamine synthetase[E]
MSMEG_0499	0.343333	0.24	0.516576	0.612853	0.739398	-	MSMEG_0499	amino acid permease	GO:0015295;GO:0015297;GO:0016021;GO:0015847;GO:0015489;GO:0009447;GO:0006974;GO:0015179;GO:0005887;GO:0005886;GO:0015171	-	-
MSMEG_4334	3.08333	2.15667	0.515688	0.0854436	0.170106	-	MSMEG_4334	flavoprotein	GO:0050660;GO:0016614;GO:0043178;GO:0005777;GO:0008609;GO:0071949;GO:0008611;GO:0008610	K00803-ko04146 Peroxisome;ko00565 Ether lipid metabolism	COG0277-FAD/FMN-containing dehydrogenases[C]
MSMEG_6210	538.367	376.783	0.514854	0.0116227	0.032837	-	MSMEG_6210	hypothetical protein	-	-	-
MSMEG_6809	0.89	0.623333	0.513801	0.446672	0.594592	-	cbbQ	CbbQ protein	GO:0016966;GO:0016887;GO:0005524	-	COG5271-AAA ATPase containing von Willebrand factor type A (vWA) domain[R]
MSMEG_4125	21.9167	15.35	0.51379	0.031435	0.0752414	-	MSMEG_4125	oxidoreductase, short chain dehydrogenase/reductase	GO:0017000;GO:0016491	-	COG1028-Dehydrogenases with different specificities (related to short-chain alcohol dehydrogenases)[IQR]
MSMEG_3382	11.2533	7.88333	0.513475	0.154733	0.27199	-	MSMEG_3382	ArsR family transcriptional regulator	GO:0003700;GO:0090034;GO:0006351;GO:0019217;GO:0003677	-	COG0640-Predicted transcriptional regulators[K]
MSMEG_5909	5.51	3.86	0.513451	0.0768636	0.156555	-	MSMEG_5909	oxidoreductase	GO:0045552;GO:0003978;GO:0009813;GO:0050662	-	COG0451-Nucleoside-diphosphate-sugar epimerases[MG]
MSMEG_1077	140.3	98.2933	0.51335	0.00307515	0.010719	-	MSMEG_1077	hypothetical protein	GO:0016491	-	-
MSMEG_5623	1.59333	1.11667	0.51285	0.316535	0.465362	-	MSMEG_5623	L-carnitine dehydratase/bile acid-inducible protein F	GO:0036412;GO:0033608	-	COG1804-Predicted acyl-CoA transferases/carnitine dehydratase[C]
MSMEG_2509	2.15333	1.51	0.512023	0.176911	0.301719	-	MSMEG_2509	Mg-chelatase subunits D/I family protein, ComM subfamily protein	-	-	COG0606-Predicted ATPase with chaperone activity[O]
MSMEG_1896	3.73	2.61667	0.511445	0.0894979	0.176267	-	MSMEG_1896	acetyl-CoA acetyltransferase	GO:0003985;GO:0008152	-	COG0183-Acetyl-CoA acetyltransferase[I]
MSMEG_6442	3.39667	2.38333	0.511139	0.381214	0.532299	-	MSMEG_6442	integral membrane protein	GO:0016021	-	-
MSMEG_0475	1.18667	0.833333	0.509949	0.32784	0.478109	-	MSMEG_0475	nucleotide-sugar dehydrogenase	GO:0016628;GO:0016616;GO:0009243;GO:0051287;GO:0016021;GO:0047004;GO:0000271;GO:0071555;GO:0006065;GO:0003979	-	COG0677-UDP-N-acetyl-D-mannosaminuronate dehydrogenase[M]
MSMEG_1695	212.913	149.6	0.509156	0.000157665	0.000767983	-	MSMEG_1695	phosphoglucomutase/phosphomannomutase	GO:0005829;GO:0000287;GO:0005975;GO:0004615	K01840-ko00520 Amino sugar and nucleotide sugar metabolism;ko00051 Fructose and mannose metabolism	COG1109-Phosphomannomutase[G]
MSMEG_0106	2.57	1.80667	0.508438	0.185145	0.311935	-	MSMEG_0106	sensory histidine kinase	GO:0000160;GO:0016021;GO:0005886;GO:0004673;GO:0005622	-	COG4585-Signal transduction histidine kinase[T]
MSMEG_3388	9.03667	6.35333	0.508277	0.0967976	0.1869	-	MSMEG_3388	S-(hydroxymethyl)glutathione dehydrogenase/class III alcohol dehydrogenase	GO:0051903;GO:0008270;GO:0004022;GO:0016491	K00121-ko00626 Naphthalene degradation;ko00071 Fatty acid degradation;ko00982 Drug metabolism - cytochrome P450;ko00980 Metabolism of xenobiotics by cytochrome P450;ko00010 Glycolysis / Gluconeogenesis;ko00830 Retinol metabolism;ko00625 Chloroalkane and chloroalkene degradation;ko05204 Chemical carcinogenesis;ko01200 Carbon metabolism;ko01220 Degradation of aromatic compounds;ko00680 Methane meta…	COG1062-Zn-dependent alcohol dehydrogenases, class III[C]
MSMEG_5056	41.8433	29.4233	0.508037	0.00660121	0.0204162	-	corA	magnesium and cobalt transporter CorA	GO:0015087;GO:0005887;GO:0050897;GO:0016021;GO:0000287;GO:0051260;GO:1903830;GO:0015693;GO:0006824;GO:0005886;GO:0015095	-	COG0598-Mg2+ and Co2+ transporters[P]
MSMEG_6670	0.82	0.576667	0.507886	0.539459	0.676326	-	MSMEG_6670	ABC transporter permease	GO:0016021;GO:0006810;GO:0005886	K02053-ko02024 Quorum sensing	COG1177-ABC-type spermidine/putrescine transport system, permease component II[E]
MSMEG_3022	18926.1	13318.4	0.506955	0.00183821	0.00684953	-	MSMEG_3022	transglycosylase associated protein	GO:0016021;GO:0005886	-	-
MSMEG_4993	2494.21	1755.61	0.506612	0.0173562	0.0459921	-	MSMEG_4993	hypothetical protein	-	-	-
MSMEG_4874	1.10333	0.776667	0.506501	0.343173	0.493617	-	MSMEG_4874	acyl-CoA dehydrogenase	GO:0003995;GO:0019439;GO:0050660	-	COG1960-Acyl-CoA dehydrogenases[I]
MSMEG_4477	32.65	22.9833	0.506495	0.000432853	0.00190141	-	MSMEG_4477	hydrolase, alpha/beta hydrolase fold family protein	GO:0005737;GO:0016787;GO:0016849;GO:0052689;GO:0005622;GO:0035556;GO:0009190;GO:0004601;GO:0009102	-	COG2114-Adenylate cyclase, family 3 (some proteins contain HAMP domain)[T]
MSMEG_2025	37.3467	26.3233	0.504637	0.00192516	0.00712474	-	MSMEG_2025	IclR family protein transcriptional regulator	GO:0003700;GO:0005829;GO:0006355;GO:0045892;GO:0006351;GO:0003677;GO:0006097	-	COG1414-Transcriptional regulator[K]
MSMEG_4815	2.07333	1.46333	0.502694	0.32704	0.477288	-	MSMEG_4815	hypothetical protein	-	-	-
MSMEG_2970	2.83667	2.00333	0.501794	0.208545	0.340614	-	MSMEG_2970	polysaccharide deacetylase	GO:0005975;GO:0046555;GO:0016810;GO:0071555;GO:0004099;GO:0045493;GO:0046872	-	COG0726-Predicted xylanase/chitin deacetylase[G]
MSMEG_2596	284.437	201	0.500912	3.09119e-05	0.000176912	-	MSMEG_2596	peptidase C26	GO:0016787;GO:0006598;GO:0005829;GO:0006541;GO:0033969;GO:0004049;GO:0016740;GO:0016757	-	COG2071-Predicted glutamine amidotransferases[R]
MSMEG_0554	0.876667	0.62	0.49976	0.480168	0.626289	-	MSMEG_0554	ABC transporter permease	GO:0016021;GO:0006810;GO:0005886	-	COG1175-ABC-type sugar transport systems, permease components[G]
MSMEG_6445	41.3133	29.22	0.499651	0.000844364	0.00344927	-	MSMEG_6445	hypothetical protein	GO:0016787;GO:0006281;GO:0003887;GO:0006260;GO:0003677;GO:0046872	-	COG1387-Histidinol phosphatase and related hydrolases of the PHP family[ER]
MSMEG_3589	3.74	2.64667	0.498862	0.470853	0.617717	-	MSMEG_3589	hypothetical protein	GO:0016021	-	-
MSMEG_3642	100.423	71.0867	0.498444	0.0525669	0.115495	-	gcvP	glycine dehydrogenase	GO:0019464;GO:0004375	K00281-ko00260 Glycine, serine and threonine metabolism;ko01200 Carbon metabolism;ko00630 Glyoxylate and dicarboxylate metabolism	COG1003-Glycine cleavage system protein P (pyridoxal-binding), C-terminal domain[E]
MSMEG_5845	2.56	1.81333	0.4975	0.216509	0.350232	-	MSMEG_5845	C4-dicarboxylate transporter	GO:0016021;GO:0055085	-	-
MSMEG_3519	19.7033	13.96	0.497141	0.00668889	0.0206144	-	MSMEG_3519	oxidoreductase, 2-nitropropane dioxygenase	GO:0018580;GO:0051213	-	COG2070-Dioxygenases related to 2-nitropropane dioxygenase[R]
MSMEG_2155	4.16333	2.95	0.497024	0.173535	0.297515	-	MSMEG_2155	trans-2-enoyl-CoA reductase	GO:0006633;GO:0005739;GO:0004022;GO:0039020;GO:0019166;GO:0008270	K07512-ko00062 Fatty acid elongation;ko01212 Fatty acid metabolism	COG1064-Zn-dependent alcohol dehydrogenases[R]
MSMEG_5375	12.6533	8.96667	0.496874	0.0314796	0.0753204	-	MSMEG_5375	GntR family transcriptional regulator	GO:0003700;GO:0006351;GO:0003677	-	COG2186-Transcriptional regulators[K]
MSMEG_5806	4.02	2.85	0.496234	0.557056	0.693084	-	MSMEG_5806	hypothetical protein	-	-	-
MSMEG_3128	2.80667	1.99	0.496089	0.163044	0.282945	-	MSMEG_3128	hypothetical protein	GO:0005975	-	-
MSMEG_6729	45.4967	32.2633	0.495865	0.000884111	0.00358355	-	MSMEG_6729	DNA-binding protein	GO:0043565	-	-
MSMEG_6816	6.58667	4.67333	0.495097	0.0134808	0.0371938	-	MSMEG_6816	molybdopterin oxidoreductase	GO:0051536;GO:0016491;GO:0030151;GO:0009055	-	COG0243-Anaerobic dehydrogenases, typically selenocysteine-containing[C]
MSMEG_0857	7.87333	5.58667	0.494987	0.232417	0.369289	-	MSMEG_0857	hypothetical protein	-	-	-
MSMEG_2985	2.81333	1.99667	0.494687	0.0967377	0.186839	-	MSMEG_2985	fumarate hydratase class I, anaerobic	GO:0051539;GO:0005829;GO:0050163;GO:0006099;GO:0004333;GO:0006091;GO:0046872;GO:0042802	K01676-ko00720 Carbon fixation pathways in prokaryotes;ko00020 Citrate cycle (TCA cycle);ko01200 Carbon metabolism;ko00620 Pyruvate metabolism	COG1951-Tartrate dehydratase alpha subunit/Fumarate hydratase class I, N-terminal domain[C]
MSMEG_6275	605.53	429.78	0.4946	9.49579e-05	0.000484204	-	MSMEG_6275	DNA polymerase III subunit epsilon	GO:0005737;GO:0008408;GO:0003887;GO:0006260;GO:0006261;GO:0003677	K02342-ko00230 Purine metabolism;ko03030 DNA replication;ko00240 Pyrimidine metabolism;ko03430 Mismatch repair;ko03440 Homologous recombination	COG0847-DNA polymerase III, epsilon subunit and related 3'-5' exonucleases[L]
MSMEG_4179	42.39	30.09	0.49444	0.00454881	0.0149161	-	MSMEG_4179	integral membrane protein	GO:0016021	-	COG3918-Predicted membrane protein[S]
MSMEG_2224	6.31	4.48	0.494141	0.0593299	0.127439	-	MSMEG_2224	acetyl-CoA C-acyltransferase	GO:0008152;GO:0006635;GO:0003988;GO:0016747	-	COG0183-Acetyl-CoA acetyltransferase[I]
MSMEG_2583	5.98667	4.25333	0.493159	0.183045	0.309754	-	MSMEG_2583	transcriptional regulator	GO:0046677;GO:0046872;GO:0045892;GO:0006351;GO:0003677	-	-
MSMEG_2864	2.09	1.48667	0.491422	0.430638	0.579388	-	MSMEG_2864	hypothetical protein	GO:0016021	-	-
MSMEG_1623	13.76	9.79333	0.490609	0.0895052	0.176267	-	MSMEG_1623	short chain dehydrogenase	GO:0047104;GO:0006629;GO:0016620	-	COG4221-Short-chain alcohol dehydrogenase of unknown specificity[R]
MSMEG_0572	1.85333	1.32	0.489584	0.458676	0.606002	-	MSMEG_0572	hypothetical protein	-	-	-
MSMEG_5385	5.14333	3.66333	0.489547	0.051725	0.114067	-	MSMEG_5385	metallo-beta-lactamase	GO:0048316;GO:0050313;GO:0016788;GO:0009793;GO:0005739;GO:0009960;GO:0009651;GO:0046872	-	COG0607-Rhodanese-related sulfurtransferase[P]
MSMEG_4994	0.65	0.463333	0.488389	0.741673	0.837154	-	MSMEG_4994	flagella membrane glycoprotein 1B	-	-	-
MSMEG_4361	216.563	154.413	0.487992	0.000432072	0.00189926	-	MSMEG_4361	hypothetical protein	-	-	-
MSMEG_2808	6.20333	4.42333	0.48791	0.0922747	0.180407	-	MSMEG_2808	short-chain dehydrogenase/reductase SDR	GO:0005829;GO:0047044;GO:0004316;GO:0016491	-	COG0300-Short-chain dehydrogenases of various substrate specificities[R]
MSMEG_4970	21.27	15.17	0.487599	0.00678259	0.0208587	-	MSMEG_4970	hypothetical protein	GO:0016021	-	-
MSMEG_1620	7.44667	5.31333	0.486978	0.079616	0.161007	-	MSMEG_1620	hypothetical protein	GO:0016021;GO:0006281	-	-
MSMEG_2670	401.377	286.547	0.486187	9.25821e-05	0.000474311	-	thyA	thymidylate synthase	GO:0005737;GO:0006235;GO:0006231;GO:0004799	K00560-ko00240 Pyrimidine metabolism;ko00670 One carbon pool by folate	COG0207-Thymidylate synthase[F]
MSMEG_4047	18.4333	13.16	0.486157	0.0100785	0.0292045	-	MSMEG_4047	dihydropteroate synthase	GO:0016765;GO:0046872;GO:0009108;GO:0042558	-	COG1237-Metal-dependent hydrolases of the beta-lactamase superfamily II[R]
MSMEG_5406	1003.82	716.66	0.486145	0.00427508	0.0141744	-	MSMEG_5406	hypothetical protein	-	-	-
MSMEG_4860	0.163333	0.116667	0.485427	0.710384	1	-	MSMEG_4860	alpha/beta hydrolase	GO:0016823;GO:0016787;GO:0046232	-	-
MSMEG_5112	57.25	40.91	0.484822	0.00885633	0.0261644	-	MSMEG_5112	hypothetical protein	-	-	-
MSMEG_0338	10.6167	7.58667	0.484793	0.149533	0.264845	-	MSMEG_0338	acyl-CoA dehydrogenase	GO:0050660;GO:0033539;GO:0052890;GO:0000062;GO:0055088;GO:0005886;GO:0003995;GO:0055114;GO:0009055	-	COG1960-Acyl-CoA dehydrogenases[I]
MSMEG_0602	237.277	169.563	0.484746	0.00758171	0.0228853	-	MSMEG_0602	hypothetical protein	-	-	-
MSMEG_0039	1.34333	0.96	0.484711	0.571622	0.70619	-	MSMEG_0039	small membrane hydrophobic protein	GO:0016021	-	-
MSMEG_5380	4.76667	3.40667	0.48462	0.65464	0.772837	-	MSMEG_5380	tRNA-Leu	-	-	-
MSMEG_4257	323.67	231.373	0.484301	0.00595572	0.0187033	-	MSMEG_4257	hypothetical protein	-	-	-
MSMEG_5187	19.4067	13.8933	0.48216	0.00319061	0.011041	-	MSMEG_5187	tetracycline-resistance determinant TetV	GO:0015307;GO:0016021;GO:0046677;GO:0005886	-	-
MSMEG_6500	199.397	142.773	0.481915	3.01964e-05	0.000173172	-	MSMEG_6500	hypothetical protein	-	-	-
MSMEG_4385	2.89333	2.07333	0.48078	0.0992253	0.190517	-	MSMEG_4385	peptide ABC transporter	GO:0043190;GO:0042597;GO:0055085	-	COG0747-ABC-type dipeptide transport system, periplasmic component[E]
MSMEG_2598	320.68	229.833	0.480546	0.000135569	0.000668836	-	MSMEG_2598	3-oxoacyl-ACP reductase	GO:0047936;GO:0017000;GO:0016491	-	COG1028-Dehydrogenases with different specificities (related to short-chain alcohol dehydrogenases)[IQR]
MSMEG_0649	6.09	4.36667	0.47991	0.168456	0.290637	-	MSMEG_0649	phosphonate-binding periplasmic protein	GO:0043190;GO:0006817;GO:0055085	K02044-ko02010 ABC transporters	COG3221-ABC-type phosphate/phosphonate transport system, periplasmic component[P]
MSMEG_6383	7.87667	5.65	0.479334	0.14851	0.263605	-	MSMEG_6383	transcription regulator FurA	GO:0005737;GO:0003700;GO:0010039;GO:0003677;GO:0006355;GO:0006351;GO:0004096;GO:0046872;GO:0006979	-	COG0735-Fe2+/Zn2+ uptake regulation proteins[P]
MSMEG_4099	0.46	0.33	0.479168	0.651617	0.770522	-	MSMEG_4099	ABC transporter permease	GO:0015031;GO:0015833;GO:0006810;GO:0016021;GO:0005886	-	COG1173-ABC-type dipeptide/oligopeptide/nickel transport systems, permease components[EP]
MSMEG_3523	2.51333	1.80333	0.478936	0.528697	0.668496	-	MSMEG_3523	hypothetical protein	GO:0016021	-	-
MSMEG_5398	0.59	0.423333	0.478921	0.58855	0.720155	-	MSMEG_5398	ISMsm4, transposase	GO:0005618;GO:0006310;GO:0005886;GO:0032196;GO:0003677	-	COG3464-Transposase and inactivated derivatives[L]
MSMEG_2723	441.007	316.45	0.478823	1.52635e-05	9.3792e-05	-	recA	recombinase A	GO:0005737;GO:0006310;GO:0006281;GO:0008094;GO:0003697;GO:0009432;GO:0003684;GO:0005524	K03553-ko03440 Homologous recombination	COG0468-RecA/RadA recombinase[L]
MSMEG_4856	3.09667	2.22333	0.477992	0.143694	0.257577	-	MSMEG_4856	cytochrome P450	GO:0004497;GO:0016705;GO:0005506;GO:0020037	-	COG2124-Cytochrome P450[Q]
MSMEG_6079	102.6	73.6667	0.477947	0.0021962	0.00798308	-	radA	DNA repair protein RadA	GO:0008094;GO:0006281;GO:0008168;GO:0046872;GO:0003684;GO:0005524	-	COG1066-Predicted ATP-dependent serine protease[O]
MSMEG_5468	633.747	455.063	0.477839	2.38353e-05	0.00014039	-	MSMEG_5468	hypothetical protein	GO:0016021	-	-
MSMEG_4800	0.97	0.696667	0.477516	0.652266	0.770907	-	MSMEG_4800	3-oxoacyl-ACP reductase	GO:0005737;GO:0018454;GO:0042619;GO:0009877;GO:0004316	-	COG1028-Dehydrogenases with different specificities (related to short-chain alcohol dehydrogenases)[IQR]
MSMEG_2550	1.18333	0.85	0.477322	0.39122	0.542098	-	MSMEG_2550	glyoxylate reductase	GO:0005737;GO:0047964;GO:0051287	-	COG1052-Lactate dehydrogenase and related dehydrogenases[CHR]
MSMEG_5370	5.95667	4.28	0.476894	0.129319	0.236036	-	ehuD	ectoine/hydroxyectoine ABC transporter permease EhuD	GO:0005215;GO:0016021;GO:0006865;GO:0005886	-	COG4160-ABC-type arginine/histidine transport system, permease component[E]
MSMEG_4029	23.95	17.21	0.476779	0.0126766	0.0352807	-	MSMEG_4029	hypothetical protein	-	-	COG5516-Conserved protein containing a Zn-ribbon-like motif, possibly RNA-binding[R]
MSMEG_5116	27.0967	19.4733	0.476616	0.0213027	0.0545255	-	MSMEG_5116	hypothetical protein	-	-	-
MSMEG_3401	4.93667	3.55	0.475718	0.183562	0.31016	-	MSMEG_3401	LamB/YcsF family protein	GO:0003824;GO:0005975	-	COG1540-Uncharacterized proteins, homologs of lactam utilization protein B[R]
MSMEG_4564	18.6233	13.3967	0.475237	0.0818695	0.164406	-	MSMEG_4564	hypothetical protein	GO:0009651;GO:0045454;GO:0050897;GO:0005739	-	COG0517-FOG: CBS domain[R]
MSMEG_1898	4.98667	3.59	0.474092	0.167096	0.288597	-	MSMEG_1898	succinyl-CoA:3-ketoacid-coenzyme A transferase 1	GO:0008260;GO:0008152	K01028-ko00650 Butanoate metabolism;ko00072 Synthesis and degradation of ketone bodies;ko00280 Valine, leucine and isoleucine degradation	COG1788-Acyl CoA:acetate/3-ketoacid CoA transferase, alpha subunit[I]
MSMEG_0268	33.6833	24.25	0.47405	0.00912495	0.0268608	-	MSMEG_0268	GntR family transcriptional regulator	GO:0003700;GO:0006351;GO:0003677	-	COG2188-Transcriptional regulators[K]
MSMEG_0654	1.19333	0.86	0.472589	0.520732	0.6624	-	MSMEG_0654	hypothetical protein	GO:0016705	-	COG2141-Coenzyme F420-dependent N5,N10-methylene tetrahydromethanopterin reductase and related flavin-dependent oxidoreductases[C]
MSMEG_5178	11.3267	8.16333	0.472493	0.138243	0.249242	-	MSMEG_5178	integral membrane protein	GO:0040007;GO:0015920;GO:0005618;GO:0016021;GO:0071555;GO:0005576;GO:0071766;GO:0005887	-	COG2409-Predicted drug exporters of the RND superfamily[R]
MSMEG_1748	1.23	0.886667	0.472195	0.568061	0.703294	-	MSMEG_1748	hypothetical protein	-	-	COG3542-Uncharacterized conserved protein[S]
MSMEG_0762	572.937	413.017	0.472176	7.70964e-05	0.000403844	-	MSMEG_0762	cytochrome P450	GO:0005737;GO:0004497;GO:0016705;GO:0005506;GO:0020037	-	COG2124-Cytochrome P450[Q]
MSMEG_2565	0.693333	0.5	0.471621	0.559476	0.695564	-	MSMEG_2565	4-hydroxy-2-oxovalerate aldolase	GO:0042838;GO:0000287;GO:0008672;GO:0046392;GO:0046872	K01630-ko00053 Ascorbate and aldarate metabolism	COG3836-2,4-dihydroxyhept-2-ene-1,7-dioic acid aldolase[G]
MSMEG_1100	6.32	4.56	0.470891	0.259411	0.401629	-	MSMEG_1100	DGPFAETKE domain-containing protein	-	-	COG3795-Uncharacterized protein conserved in bacteria[S]
MSMEG_5522	64.85	46.81	0.47029	0.00286489	0.0100556	-	MSMEG_5522	TetR family transcriptional regulator	GO:0006355;GO:0006351;GO:0003677	-	-
MSMEG_5997	29.7567	21.48	0.470219	0.0356838	0.0835547	-	MSMEG_5997	hypothetical protein	-	-	-
MSMEG_2212	1.81	1.30667	0.470099	0.342985	0.493584	-	MSMEG_2212	short chain dehydrogenase	GO:0042462;GO:0005743;GO:0009644;GO:0052650;GO:0010842	-	COG4221-Short-chain alcohol dehydrogenase of unknown specificity[R]
MSMEG_1319	1.74	1.25667	0.469485	0.291149	0.437293	-	MSMEG_1319	Asp/Glu racemase	GO:0003824;GO:0047436;GO:0008152	-	COG3473-Maleate cis-trans isomerase[Q]
MSMEG_6847	0.84	0.606667	0.469485	0.46871	0.615771	-	MSMEG_6847	hypothetical protein	-	-	-
MSMEG_2809	4.84	3.49667	0.469027	0.324071	0.474413	-	MSMEG_2809	hypothetical protein	GO:0005737;GO:0005634;GO:0009738;GO:0080163;GO:0004864;GO:0004872;GO:0005886;GO:0010427;GO:0042803	-	-
MSMEG_0536	1663.88	1202.41	0.468629	0.00192387	0.00712399	-	MSMEG_0536	intracellular protease PfpI family protein	GO:0005737;GO:0016798;GO:0019243;GO:0009411;GO:0009408;GO:0009268;GO:0008233;GO:0019172;GO:0006979;GO:0042802	-	COG0693-Putative intracellular protease/amidase[R]
MSMEG_2226	3.66667	2.65	0.468477	0.543692	0.680083	-	MSMEG_2226	hypothetical protein	-	-	-
MSMEG_0339	4.21333	3.04667	0.46773	0.199394	0.3299	-	MSMEG_0339	FMN-dependent monooxygenase	GO:0005618;GO:0004497;GO:0016705;GO:0005886	-	COG2141-Coenzyme F420-dependent N5,N10-methylene tetrahydromethanopterin reductase and related flavin-dependent oxidoreductases[C]
MSMEG_6168	2.41333	1.74667	0.466423	0.352602	0.502223	-	MSMEG_6168	type II secretion system protein F	GO:0016021	-	COG4965-Flp pilus assembly protein TadB[U]
MSMEG_5217	174.183	126.1	0.466038	0.000296747	0.0013612	-	MSMEG_5217	hypothetical protein	-	-	-
MSMEG_6422	1320.2	956.087	0.46554	0.0165563	0.0441771	-	MSMEG_6422	ferritin family protein	GO:0006879;GO:0004322;GO:0005623;GO:0008199;GO:0006826;GO:0016491	-	COG1528-Ferritin-like protein[P]
MSMEG_5083	143.773	104.13	0.46541	0.00279905	0.00988827	-	MSMEG_5083	hypothetical protein	-	-	-
MSMEG_4329	342.177	247.937	0.46477	0.00025439	0.00118377	-	MSMEG_4329	propionyl-CoA carboxylase subunit beta	GO:0040007;GO:0004658;GO:0005618;GO:0009317;GO:0003989;GO:0019367;GO:0005524	K18472-ko00280 Valine, leucine and isoleucine degradation;ko00620 Pyruvate metabolism;ko00253 Tetracycline biosynthesis;ko00640 Propanoate metabolism;ko01200 Carbon metabolism;ko00630 Glyoxylate and dicarboxylate metabolism;ko01212 Fatty acid metabolism;ko00061 Fatty acid biosynthesis	COG4799-Acetyl-CoA carboxylase, carboxyltransferase component (subunits alpha and beta)[I]
MSMEG_2219	2.78667	2.02	0.464185	0.384504	0.53529	-	MSMEG_2219	enoyl-CoA hydratase/isomerase	GO:0004300;GO:0033072;GO:0016853;GO:0008152	-	COG1024-Enoyl-CoA hydratase/carnithine racemase[I]
[truncated: 4,771 more rows]

## Sheet: Date_ S1 description
Supplementary Data S1. transcriptome analyses of wild-type and Δmsmeg_6251 (Δmstime) M. smegmatis mc2155 strains
color description of cells
log2FoldChange column	number	log2FoldChange>1		number	log2FoldChange<-1
adjust pValue column		adjust p-value < 0.05
result column	up	up-regulated genes		down	down-regulated genes
Name column	Name	genes related to carbohydrate transport and metabolism		Name	genes related to amino acid transport and metabolism
