# Supplementary material for: A Novel Bi-Directional Channel for Nutrient Uptake across Mycobacterial Outer Envelope
Source: Microorganisms. 2024 Sep 4;12(9):1827. doi: 10.3390/microorganisms12091827 (PMC11434571; doi:10.3390/microorganisms12091827)
Supplement: Supplementary file 1 [file microorganisms-12-01827-s001.zip › microorganisms-3112793-supplementary-V3/Data_S2. mass spectrometry result of SDS-PAGE band.xlsx]

## Sheet: Sheet1
Checked	Master	Accession	Description	Coverage [%]	# Peptides	# PSMs	# Unique Peptides	# Protein Groups	# AAs	MW [kDa]	calc. pI	Score Sequest HT: Sequest HT	# Peptides (by Search Engine): Sequest HT
FALSE	Master Protein	A0QPU4	Porin MspB OS=Mycobacterium smegmatis (strain ATCC 700084 / mc(2)155) OX=246196 GN=mspB PE=1 SV=1	22	4	30	4	1	215	22.4	4.74	63.35	4
	Checked	Confidence	Sequence	Modifications	Qvality PEP	Qvality q-value	# Protein Groups	# Proteins	# PSMs	Master Protein Accessions	# Missed Cleavages	Theo. MH+ [Da]	Confidence (by Search Engine): Sequest HT	Percolator q-Value (by Search Engine): Sequest HT	Percolator PEP (by Search Engine): Sequest HT	XCorr (by Search Engine): Sequest HT
	FALSE	High	LTREWFHSGR		0.00103013	0	1	11	10	A0QPU4	1	1288.65	High	0	0.001525	3.43
		Checked	Master	Accession	Description	Coverage [%]	# Peptides	# PSMs	# Unique Peptides	# Protein Groups	# AAs	MW [kDa]	calc. pI	Score Sequest HT: Sequest HT	# Peptides (by Search Engine): Sequest HT
		FALSE	Master Protein	A0QPU4	Porin MspB OS=Mycobacterium smegmatis (strain ATCC 700084 / mc(2)155) OX=246196 GN=mspB PE=1 SV=1	22	4	30	4	1	215	22.4	4.74	63.35	4
	FALSE	High	LIASTGDSVTTYGEPWNMN	1xOxidation [M18]	0.000253611	0	1	8	8	A0QPU4	0	2071.93	High	0	0.001525	4.22
		Checked	Master	Accession	Description	Coverage [%]	# Peptides	# PSMs	# Unique Peptides	# Protein Groups	# AAs	MW [kDa]	calc. pI	Score Sequest HT: Sequest HT	# Peptides (by Search Engine): Sequest HT
		FALSE	Master Protein	A0QPU4	Porin MspB OS=Mycobacterium smegmatis (strain ATCC 700084 / mc(2)155) OX=246196 GN=mspB PE=1 SV=1	22	4	30	4	1	215	22.4	4.74	63.35	4
	FALSE	High	TLTVQQWDTFLNGVFPLDR		0.000154347	0	1	5	3	A0QPU4	0	2250.16	High	0	0.001525	3.46
		Checked	Master	Accession	Description	Coverage [%]	# Peptides	# PSMs	# Unique Peptides	# Protein Groups	# AAs	MW [kDa]	calc. pI	Score Sequest HT: Sequest HT	# Peptides (by Search Engine): Sequest HT
		FALSE	Master Protein	A0QPU4	Porin MspB OS=Mycobacterium smegmatis (strain ATCC 700084 / mc(2)155) OX=246196 GN=mspB PE=1 SV=1	22	4	30	4	1	215	22.4	4.74	63.35	4
	FALSE	High	EWFHSGR		0.194732	0	1	11	9	A0QPU4	0	918.422	High	0	0.001525	1.82
		Checked	Master	Accession	Description	Coverage [%]	# Peptides	# PSMs	# Unique Peptides	# Protein Groups	# AAs	MW [kDa]	calc. pI	Score Sequest HT: Sequest HT	# Peptides (by Search Engine): Sequest HT
		FALSE	Master Protein	A0QPU4	Porin MspB OS=Mycobacterium smegmatis (strain ATCC 700084 / mc(2)155) OX=246196 GN=mspB PE=1 SV=1	22	4	30	4	1	215	22.4	4.74	63.35	4
